# Supplementary material for: 5-Bromo-2-methyl-3-phenyl­sulfonyl-1-benzofuran
Source: Acta Crystallogr Sect E Struct Rep Online. 2008 Apr 2;64(Pt 5):o793. doi: 10.1107/S1600536808008489 (PMC2961177; doi:10.1107/S1600536808008489)
Supplement: Supplementary file 2 [file e-64-0o793-Isup2.hkl]

# 
# h,k,l, Fc-squared, Fo-squared, sigma(Fo-squared) and status flag 
# 
data_I
_shelx_title ' 08GS IN P2(1)/N' 
_shelx_refln_list_code          4 
_shelx_F_calc_maximum      260.63 
_exptl_crystal_F_000       704.00 
_reflns_d_resolution_high  0.7828 
 
loop_ 
 _symmetry_equiv_pos_as_xyz 
 'x, y, z' 
 '-x+1/2, y+1/2, -z+1/2' 
 '-x, -y, -z' 
 'x-1/2, -y-1/2, z-1/2' 
 
_cell_length_a     7.3370 
_cell_length_b    11.3450 
_cell_length_c    16.6020 
_cell_angle_alpha  90.000 
_cell_angle_beta   94.582 
_cell_angle_gamma  90.000 
 
_shelx_F_squared_multiplier     1.000 
 
loop_ 
 _refln_index_h 
 _refln_index_k 
 _refln_index_l 
 _refln_F_squared_calc 
 _refln_F_squared_meas 
 _refln_F_squared_sigma 
 _refln_observed_status 
   2   0   0    60209.25    61014.75   1622.07 o 
   4   0   0     2265.21     2398.16     93.65 o 
   6   0   0       32.02        0.00     25.42 o 
   8   0   0      280.84      315.07     42.14 o 
   1   1   0      538.54      554.52     10.18 o 
   2   1   0    17924.32    17031.05    284.74 o 
   3   1   0     3847.52     3617.60     91.78 o 
   4   1   0     8895.25     8844.95    226.81 o 
   5   1   0     1666.59     1637.11     50.14 o 
   6   1   0     1736.27     1705.78     54.16 o 
   7   1   0      305.05      262.45     27.43 o 
   8   1   0      124.58      110.44     60.54 o 
   9   1   0       26.16       45.15     41.47 o 
   0   2   0     1763.07     1810.51     39.65 o 
   1   2   0    17669.11    17853.31    293.73 o 
   2   2   0      185.63      181.91      9.57 o 
   3   2   0      781.58      715.12     18.35 o 
   4   2   0        2.98        2.40      7.54 o 
   5   2   0      183.86      250.14     21.41 o 
   6   2   0       17.38       13.65     17.48 o 
   7   2   0      395.88      411.75     28.14 o 
   8   2   0       12.86       18.05     25.02 o 
   9   2   0       27.71       43.44     28.75 o 
   1   3   0      353.06      353.46      8.01 o 
   2   3   0     2849.30     2721.84     46.41 o 
   3   3   0     1699.02     1700.42     34.30 o 
   4   3   0     6070.67     5766.35    106.02 o 
   5   3   0      693.56      686.26     29.06 o 
   6   3   0     1136.56     1075.05     43.48 o 
   7   3   0       97.31       75.34     22.43 o 
   8   3   0       28.62       42.44     32.44 o 
   9   3   0        2.54       50.85     57.86 o 
   0   4   0     9754.51    10496.43    379.63 o 
   1   4   0     4227.41     4473.22     74.54 o 
   2   4   0    17730.68    18636.76    306.65 o 
   3   4   0      562.37      624.06     16.06 o 
   4   4   0      219.71      225.38     14.49 o 
   5   4   0     1013.49      989.51     33.08 o 
   6   4   0      688.12      686.35     32.15 o 
   7   4   0       71.20       89.96     22.91 o 
   8   4   0       82.15      103.41     26.91 o 
   1   5   0     2077.43     2223.03     42.06 o 
   2   5   0      273.73      301.01     10.72 o 
   3   5   0     8730.38     8453.19    154.26 o 
   4   5   0      499.33      479.41     28.91 o 
   5   5   0     4687.96     4600.73    106.81 o 
   6   5   0      233.72      250.51     22.46 o 
   7   5   0        6.49      -10.94     21.70 o 
   8   5   0       25.31       36.78     26.17 o 
   0   6   0      333.62      257.30     16.72 o 
   1   6   0    15623.07    17497.19    316.12 o 
   2   6   0      976.07     1013.11     25.75 o 
   3   6   0     3145.01     3277.69     62.54 o 
   4   6   0      415.53      432.70     18.53 o 
   5   6   0      304.96      342.23     17.89 o 
   6   6   0      559.32      567.60     31.11 o 
   7   6   0      260.40      310.02     27.86 o 
   8   6   0       26.70       23.65     27.05 o 
   1   7   0       77.42       97.46      8.88 o 
   2   7   0     2363.94     2358.46     53.29 o 
   3   7   0      415.01      439.45     22.70 o 
   4   7   0     2651.03     2733.39     54.60 o 
   5   7   0      642.95      651.35     24.06 o 
   6   7   0      560.01      548.92     25.31 o 
   7   7   0      187.04      181.35     25.96 o 
   8   7   0        9.97       29.38     51.51 o 
   0   8   0     6141.32     6196.53    161.99 o 
   1   8   0     3289.09     3639.63     69.07 o 
   2   8   0     1979.80     2055.43     48.01 o 
   3   8   0       15.88       16.34      9.77 o 
   4   8   0      307.73      318.33     15.09 o 
   5   8   0       48.19       50.55     18.20 o 
   6   8   0       69.84       48.72     22.21 o 
   7   8   0       99.62      135.15     25.99 o 
   1   9   0      628.80      622.77     18.53 o 
   2   9   0      545.34      566.70     21.08 o 
   3   9   0     2161.36     2106.20     50.32 o 
   4   9   0      249.89      288.31     15.64 o 
   5   9   0      747.35      765.63     27.87 o 
   6   9   0       42.33       23.22     17.77 o 
   7   9   0      131.77      126.06     27.48 o 
   0  10   0     8503.36     8820.02    512.75 o 
   1  10   0     1327.83     1417.89     36.81 o 
   2  10   0      616.62      626.09     23.02 o 
   3  10   0      285.92      311.35     17.21 o 
   4  10   0       32.32       27.79     13.52 o 
   5  10   0        0.10       -0.42     15.81 o 
   6  10   0      175.70      181.89     20.43 o 
   1  11   0        8.29       14.85     11.98 o 
   2  11   0      954.07      932.08     29.20 o 
   3  11   0       60.17       75.03     14.86 o 
   4  11   0     1101.50     1082.73     43.45 o 
   5  11   0        6.62      -19.91     18.33 o 
   6  11   0      218.95      230.36     28.13 o 
   0  12   0      441.21      441.50     38.13 o 
   1  12   0     1664.52     1691.24     74.46 o 
   2  12   0      339.76      355.14     19.73 o 
   3  12   0      241.39      266.04     19.22 o 
   4  12   0      138.08      154.49     17.92 o 
   5  12   0       63.74       79.98     20.46 o 
   1  13   0       77.45       71.57     18.85 o 
   2  13   0       26.95       50.64     16.24 o 
   3  13   0      444.20      436.59     36.84 o 
   4  13   0      129.25      121.24     23.12 o 
   0  14   0      316.38      302.36     36.12 o 
   1  14   0       53.26       58.90     20.32 o 
   2  14   0      529.44      518.63     39.47 o 
  -9   0   1       37.85      -22.08     41.47 o 
  -7   0   1     1633.89     1641.59     77.60 o 
  -5   0   1     1696.74     1592.87     50.77 o 
  -3   0   1     9781.38     9538.61    206.71 o 
  -1   0   1     7650.80     7650.63    165.58 o 
   1   0   1     6464.74     6509.49    233.46 o 
   3   0   1       55.00       75.59     12.71 o 
   5   0   1     3319.75     3180.16    123.75 o 
   7   0   1       52.07       66.23     31.44 o 
   9   0   1       30.53        0.00     39.47 o 
  -9   1   1      212.90      263.77     33.11 o 
  -8   1   1      155.66      203.77     27.90 o 
  -7   1   1       16.14       51.60     21.96 o 
  -6   1   1       14.71       23.70     18.43 o 
  -5   1   1       69.28       77.79     15.26 o 
  -4   1   1      829.45      795.08     17.62 o 
  -3   1   1     3589.73     3344.53     58.65 o 
  -2   1   1     4069.05     3663.51     62.43 o 
  -1   1   1     2729.53     2622.39     65.27 o 
   1   1   1     1973.71     1925.06     35.37 o 
   2   1   1     9238.86     9428.10    239.35 o 
   3   1   1      279.54      266.14     23.41 o 
   4   1   1     2979.45     3251.91     87.27 o 
   5   1   1        1.24      -13.04     14.66 o 
   6   1   1      732.09      770.32     34.53 o 
   7   1   1      165.65      161.87     29.77 o 
   8   1   1      142.22      140.58     27.42 o 
   9   1   1        5.31       27.43     28.38 o 
  -9   2   1        0.73       38.23     30.01 o 
  -8   2   1      457.66      482.74     33.32 o 
  -7   2   1       92.60      115.67     22.91 o 
  -6   2   1     2983.80     2881.37     81.83 o 
  -5   2   1      132.57      137.24     10.45 o 
  -4   2   1     3757.90     3622.39     74.93 o 
  -3   2   1      126.72      117.61      7.98 o 
  -2   2   1      149.61      164.76      8.54 o 
  -1   2   1      266.79      279.16      7.32 o 
   0   2   1    21036.15    22223.55    399.64 o 
   1   2   1      121.79      126.04      5.14 o 
   2   2   1     4166.89     3840.96     70.40 o 
   3   2   1       29.43       56.49      9.03 o 
   4   2   1      399.07      322.17     19.06 o 
   5   2   1        9.73       -0.41     13.95 o 
   6   2   1       35.61        8.84     18.21 o 
   7   2   1        4.88        5.07     21.05 o 
   8   2   1       45.38       27.34     25.28 o 
   9   2   1        8.30        8.56     28.81 o 
  -9   3   1      448.52      551.86     39.18 o 
  -8   3   1       86.48      115.76     27.12 o 
  -7   3   1      535.80      580.51     33.28 o 
  -6   3   1        1.09      -13.59     17.73 o 
  -5   3   1      856.82      816.91     28.74 o 
  -4   3   1      629.37      681.57     18.20 o 
  -3   3   1     4551.38     4365.70     75.00 o 
  -2   3   1     1581.85     1560.53     25.23 o 
  -1   3   1     6751.91     6903.29    128.25 o 
   0   3   1     1671.04     1814.08     31.56 o 
   1   3   1     1060.48     1206.75     28.10 o 
   2   3   1      330.52      378.99     26.26 o 
   3   3   1      118.49      119.55      6.30 o 
   4   3   1      134.29      129.35     20.40 o 
   5   3   1      214.25      233.76     14.58 o 
   6   3   1      142.61      133.89     19.85 o 
   7   3   1       33.25       36.02     21.22 o 
   8   3   1       15.62       19.83     25.30 o 
   9   3   1        2.17      -10.25     29.49 o 
  -9   4   1        2.37      -19.51     29.81 o 
  -8   4   1      105.56      123.96     27.39 o 
  -7   4   1      528.00      518.38     32.12 o 
  -6   4   1      772.43      790.63     26.63 o 
  -5   4   1     6077.00     5989.17    114.40 o 
  -4   4   1      138.12      133.97      9.41 o 
  -3   4   1      349.76      335.00     12.55 o 
  -2   4   1     1976.68     2312.76     62.90 o 
  -1   4   1      338.01      364.32     12.40 o 
   0   4   1      152.66      154.76      5.54 o 
   1   4   1     5838.48     6155.56    118.18 o 
   2   4   1     2233.28     2348.03     44.40 o 
   3   4   1     3699.36     3551.33     66.22 o 
   4   4   1        1.87       -4.81      7.24 o 
   5   4   1      131.31      133.77     16.79 o 
   6   4   1        5.23       -7.17     20.40 o 
   7   4   1      190.96      201.53     34.79 o 
   8   4   1      124.35      126.46     27.17 o 
  -8   5   1      396.47      405.98     45.15 o 
  -7   5   1       52.32       93.58     23.32 o 
  -6   5   1      621.81      587.59     24.07 o 
  -5   5   1        0.28       -9.37     13.40 o 
  -4   5   1     6276.69     6338.32    120.14 o 
  -3   5   1      109.75       93.11      8.04 o 
  -2   5   1     4452.34     4380.31     83.00 o 
  -1   5   1      290.98      276.48     11.95 o 
   0   5   1     6719.82     7226.07    119.85 o 
   1   5   1      103.66       96.46     11.24 o 
   2   5   1     3676.47     4042.73     86.50 o 
   3   5   1       15.19       12.23      5.65 o 
   4   5   1       32.27       47.61     10.26 o 
   5   5   1      195.23      239.45     39.13 o 
   6   5   1       40.52       57.53     18.92 o 
   7   5   1      113.69      130.52     23.86 o 
   8   5   1        9.33       12.05     25.62 o 
  -8   6   1      226.16      195.92     29.62 o 
  -7   6   1      360.82      382.79     29.02 o 
  -6   6   1     1784.66     1801.18     48.97 o 
  -5   6   1     2442.97     2482.58     57.93 o 
  -4   6   1     2823.12     2869.87     57.34 o 
  -3   6   1      154.81      159.07     10.02 o 
  -2   6   1      116.25      117.11      7.82 o 
  -1   6   1      189.09      218.19     13.37 o 
   0   6   1      329.27      324.97     12.35 o 
   1   6   1     1223.30     1359.54     27.59 o 
   2   6   1     4596.14     4873.17    104.14 o 
   3   6   1      181.37      177.27      8.32 o 
   4   6   1     1461.61     1469.96     36.95 o 
   5   6   1      266.95      309.13     20.36 o 
   6   6   1      659.29      665.37     43.82 o 
   7   6   1      126.51      125.45     24.33 o 
   8   6   1      161.91      150.64     28.95 o 
  -8   7   1      117.82      114.82     29.33 o 
  -7   7   1      156.05      193.13     26.65 o 
  -6   7   1      281.68      296.39     19.47 o 
  -5   7   1      637.42      682.28     24.94 o 
  -4   7   1      345.11      369.52     15.39 o 
  -3   7   1     4004.88     3947.85     74.92 o 
  -2   7   1       21.78       19.93      5.91 o 
  -1   7   1     4708.44     4844.38     89.88 o 
   0   7   1      380.36      394.79     12.54 o 
   1   7   1     1117.42     1114.10     24.24 o 
   2   7   1      169.10      202.62     11.57 o 
   3   7   1        5.94        3.26      8.69 o 
   4   7   1       65.78       71.16     11.03 o 
   5   7   1      118.24      122.79     14.74 o 
   6   7   1      406.47      450.85     27.90 o 
   7   7   1       14.71        4.60     23.05 o 
   8   7   1      341.76      296.10     33.45 o 
  -7   8   1      539.74      519.94     34.44 o 
  -6   8   1      191.15      215.58     19.32 o 
  -5   8   1     1139.38     1126.09     33.20 o 
  -4   8   1      462.31      456.27     18.30 o 
  -3   8   1     1445.16     1416.63     31.68 o 
  -2   8   1      149.86      186.91     12.55 o 
  -1   8   1       25.39       44.93      7.75 o 
   0   8   1     5450.19     5734.58    106.27 o 
   1   8   1     1236.91     1310.14     28.43 o 
   2   8   1      155.01      193.49     10.07 o 
   3   8   1     1283.77     1285.20     29.59 o 
   4   8   1       21.18       18.01     11.16 o 
   5   8   1      944.73      959.96     30.37 o 
   6   8   1        2.38        2.50     21.14 o 
   7   8   1       84.53       63.99     38.80 o 
  -7   9   1       39.87       58.23     40.81 o 
  -6   9   1       77.09       52.82     17.55 o 
  -5   9   1       29.39       35.88     15.28 o 
  -4   9   1      651.94      704.63     22.71 o 
  -3   9   1       33.05       60.22     11.59 o 
  -2   9   1     4449.25     4557.28    104.43 o 
  -1   9   1      348.27      347.11     14.27 o 
   0   9   1     2136.04     2186.56     44.06 o 
   1   9   1     1009.74     1008.80     24.23 o 
   2   9   1       90.15      100.22     11.92 o 
   3   9   1      290.44      280.08     15.42 o 
   4   9   1        2.60      -10.30     11.84 o 
   5   9   1       18.28       26.43     15.68 o 
   6   9   1       67.12       28.38     21.69 o 
   7   9   1       32.62      -37.13     24.75 o 
  -6  10   1      648.76      598.96     33.68 o 
  -5  10   1      306.79      379.97     33.42 o 
  -4  10   1     1504.55     1470.38     35.41 o 
  -3  10   1      497.43      458.41     34.42 o 
  -2  10   1      987.04      957.94     28.70 o 
  -1  10   1     1011.79     1076.31     30.50 o 
   0  10   1        2.78       -1.39     21.35 o 
   1  10   1      757.65      829.74     22.39 o 
   2  10   1      742.95      781.69     25.84 o 
   3  10   1       57.61       39.05     13.15 o 
   4  10   1     1212.84     1249.44     32.20 o 
   5  10   1       75.60       76.96     18.93 o 
   6  10   1      463.40      456.25     31.31 o 
  -6  11   1      154.78      145.12     21.33 o 
  -5  11   1       91.35       96.59     19.08 o 
  -4  11   1      462.85      509.78     29.27 o 
  -3  11   1     1250.16     1336.44     37.44 o 
  -2  11   1      141.75      146.82     17.58 o 
  -1  11   1     1654.30     1721.38     43.63 o 
   0  11   1       59.39       52.61     10.90 o 
   1  11   1      897.83     1079.01     49.67 o 
   2  11   1      239.58      249.28     16.63 o 
   3  11   1       66.23      111.32     15.48 o 
   4  11   1       14.53       21.28     14.73 o 
   5  11   1        7.94       33.64     19.44 o 
   6  11   1      109.18       85.10     25.87 o 
  -5  12   1      198.60      219.77     22.12 o 
  -4  12   1      447.18      418.96     34.28 o 
  -3  12   1      395.37      415.61     21.97 o 
  -2  12   1       25.75       18.77     14.68 o 
  -1  12   1      164.43      202.80     16.68 o 
   0  12   1      524.08      496.68     27.91 o 
   1  12   1      102.30      122.88     15.53 o 
   2  12   1      604.23      653.11     42.15 o 
   3  12   1      729.91      729.14     33.74 o 
   4  12   1       84.15       86.00     20.68 o 
   5  12   1      550.49      570.14     30.95 o 
  -4  13   1      376.74      359.69     21.82 o 
  -3  13   1       86.52       96.16     17.89 o 
  -2  13   1     1154.78     1107.70     35.34 o 
  -1  13   1        9.31       27.79     15.21 o 
   0  13   1     1648.55     1604.93     56.19 o 
   1  13   1      185.63      187.54     21.27 o 
   2  13   1      838.09      839.50     30.62 o 
   3  13   1      179.06      184.33     25.95 o 
   4  13   1       38.61       18.14     17.71 o 
  -2  14   1      407.00      437.68     24.23 o 
  -1  14   1       55.99       56.13     20.75 o 
   0  14   1        2.17      -14.38     24.42 o 
   1  14   1      285.59      299.74     25.49 o 
   2  14   1      108.90       92.78     21.49 o 
  -8   0   2        6.94       27.43     35.45 o 
  -6   0   2      107.93      118.59     18.57 o 
  -4   0   2    10107.34    10343.24    274.36 o 
  -2   0   2    35504.64    35111.26    752.95 o 
   0   0   2     5185.19     3887.90    142.49 o 
   2   0   2    67929.78    66894.39   2383.45 o 
   4   0   2     8851.97     9486.29    343.84 o 
   6   0   2      249.68      301.69     32.78 o 
   8   0   2      225.58      258.88     40.81 o 
  -9   1   2      492.69      498.12     72.25 o 
  -8   1   2       94.81      123.12     27.17 o 
  -7   1   2      499.16      535.89     39.80 o 
  -6   1   2      809.74      842.70     29.74 o 
  -5   1   2      657.80      593.56     16.36 o 
  -4   1   2      703.66      716.88     16.39 o 
  -3   1   2       70.71       98.37      5.42 o 
  -2   1   2       59.45       86.78     11.78 o 
  -1   1   2     1636.82     1642.33     37.95 o 
   0   1   2       11.60       13.43      2.51 o 
   1   1   2       79.52       70.75      3.08 o 
   2   1   2     3675.21     3573.49     92.47 o 
   3   1   2     3204.65     3168.52    112.72 o 
   4   1   2     5939.53     5683.70    147.82 o 
   5   1   2     1998.49     1986.11     58.65 o 
   6   1   2     2634.41     2556.00     74.26 o 
   7   1   2      193.94      234.85     42.81 o 
   8   1   2      582.04      551.51     36.46 o 
   9   1   2       40.20       24.66     35.45 o 
  -9   2   2       22.09        1.97     30.17 o 
  -8   2   2       81.01       94.75     26.70 o 
  -7   2   2      286.76      304.31     29.10 o 
  -6   2   2       45.04       27.84     17.41 o 
  -5   2   2     2511.30     2367.74     43.84 o 
  -4   2   2      178.81      177.66      7.95 o 
  -3   2   2     8349.42     8008.13    135.35 o 
  -2   2   2        1.19        8.23      3.27 o 
  -1   2   2     3786.10     4071.22    111.78 o 
   0   2   2      920.76      908.19     48.04 o 
   1   2   2     4183.76     4123.59     96.76 o 
   2   2   2       24.76       39.47      4.69 o 
   3   2   2     3587.60     3542.22     92.95 o 
   4   2   2      301.77      306.93     17.70 o 
   5   2   2       25.95       36.77     22.41 o 
   6   2   2       87.92       73.33     19.15 o 
   7   2   2      362.31      408.41     27.43 o 
   8   2   2       15.19       -6.40     24.83 o 
   9   2   2      338.67      363.36     34.23 o 
  -9   3   2      121.99      210.05     73.58 o 
  -8   3   2      276.92      306.13     30.70 o 
  -7   3   2      322.46      341.62     27.17 o 
  -6   3   2       21.66       16.55     10.87 o 
  -5   3   2      601.89      581.31     16.48 o 
  -4   3   2      215.22      241.92     11.26 o 
  -3   3   2      118.30      128.78      8.21 o 
  -2   3   2       56.67      113.64      7.97 o 
  -1   3   2      139.43      142.24      6.86 o 
   0   3   2      519.25      537.97     12.65 o 
   1   3   2      951.04     1010.39     19.98 o 
   2   3   2     2742.72     2763.43     46.07 o 
   3   3   2      721.76      723.69     19.13 o 
   4   3   2     2232.14     2057.24     46.59 o 
   5   3   2      473.32      449.47     18.41 o 
   6   3   2     1315.40     1251.59     43.52 o 
   7   3   2       87.95       70.04     21.99 o 
   8   3   2      258.03      231.99     28.61 o 
   9   3   2        0.53       -6.69     42.14 o 
  -9   4   2        6.63       48.11     30.76 o 
  -8   4   2       11.97       10.06     37.80 o 
  -7   4   2       26.26      -15.05     21.49 o 
  -6   4   2     1033.56     1030.83     27.25 o 
  -5   4   2      544.61      568.23     18.69 o 
  -4   4   2     1178.72     1149.99     23.50 o 
  -3   4   2       11.60        4.72      5.10 o 
  -2   4   2      860.89      836.78     16.85 o 
  -1   4   2      732.00      805.88     19.29 o 
   0   4   2    12996.91    13674.32    271.97 o 
   1   4   2      268.47      301.11      8.86 o 
   2   4   2      354.43      298.91      9.83 o 
   3   4   2      357.71      374.45     13.03 o 
   4   4   2      581.78      554.55     18.40 o 
   5   4   2      835.03      846.54     32.87 o 
   6   4   2      286.54      312.06     23.18 o 
   7   4   2      118.08      137.02     23.41 o 
   8   4   2      818.40      749.23     88.97 o 
  -8   5   2       51.63       88.62     31.77 o 
  -7   5   2     1170.55     1197.25     46.03 o 
  -6   5   2      173.73      193.01     16.29 o 
  -5   5   2       86.03      109.46     18.06 o 
  -4   5   2      292.27      297.07     13.13 o 
  -3   5   2      950.17     1061.57     19.54 o 
  -2   5   2        2.41       -6.29     11.49 o 
  -1   5   2       55.89      100.14      6.49 o 
   0   5   2     1480.70     1625.41     28.56 o 
   1   5   2     1119.52     1181.65     24.08 o 
   2   5   2     2519.99     2625.95     49.67 o 
   3   5   2     1678.44     1680.45     30.38 o 
   4   5   2     1081.26     1013.06     42.79 o 
   5   5   2     1924.79     1866.66     56.05 o 
   6   5   2      163.21      152.55     28.10 o 
   7   5   2     1915.26     1859.33     60.78 o 
   8   5   2        3.32       -0.16     25.75 o 
  -8   6   2        1.91      -42.14     28.10 o 
  -7   6   2        0.10       13.77     19.01 o 
  -6   6   2      421.56      401.03     21.48 o 
  -5   6   2     1274.36     1304.18     31.24 o 
  -4   6   2       49.74       35.23      9.48 o 
  -3   6   2     3071.22     3158.12     55.02 o 
  -2   6   2     1096.42     1353.73     28.63 o 
  -1   6   2     7903.93     8678.28    144.12 o 
   0   6   2      102.57      152.09      6.32 o 
   1   6   2     5527.46     5903.99    108.44 o 
   2   6   2      255.61      329.53     11.49 o 
   3   6   2     1946.26     2060.01     41.22 o 
   4   6   2      221.71      229.70     13.94 o 
   5   6   2      330.58      362.57     23.38 o 
   6   6   2       97.76       72.19     23.75 o 
   7   6   2      294.75      332.03     40.14 o 
   8   6   2      408.04      467.69     38.46 o 
  -8   7   2      458.53      460.50     35.43 o 
  -7   7   2      207.31      229.61     20.95 o 
  -6   7   2      236.60      279.69     19.36 o 
  -5   7   2      656.76      676.60     33.02 o 
  -4   7   2       10.33       14.52     10.00 o 
  -3   7   2     1068.40     1093.71     23.28 o 
  -2   7   2      184.35      202.65      9.58 o 
  -1   7   2        3.24        3.39      5.46 o 
   0   7   2      598.41      606.71     15.71 o 
   1   7   2      716.43      719.45     23.17 o 
   2   7   2     1311.62     1349.10     28.50 o 
   3   7   2      975.15     1017.37     35.05 o 
   4   7   2     1556.66     1543.13     34.35 o 
   5   7   2      227.86      235.53     20.54 o 
   6   7   2      680.45      726.23     34.96 o 
   7   7   2       19.16       32.81     23.59 o 
   8   7   2       70.61       85.32     28.75 o 
  -7   8   2       95.62       88.67     20.31 o 
  -6   8   2      410.27      426.09     22.53 o 
  -5   8   2      162.49      190.98     16.40 o 
  -4   8   2     2766.06     2833.95     56.76 o 
  -3   8   2      313.10      300.53     12.59 o 
  -2   8   2     4340.82     4366.76     84.14 o 
  -1   8   2      383.09      390.23     13.75 o 
   0   8   2     1480.10     1499.16     31.27 o 
   1   8   2      115.99      145.49     13.90 o 
   2   8   2      722.56      737.69     19.37 o 
   3   8   2     1364.81     1385.37     31.25 o 
   4   8   2        0.85        5.68     10.88 o 
   5   8   2       35.86       47.13     26.09 o 
   6   8   2      117.98      100.70     22.57 o 
   7   8   2        1.44      -25.01     24.38 o 
  -7   9   2       47.44       14.16     19.82 o 
  -6   9   2       16.06        7.58     17.30 o 
  -5   9   2      141.51      135.21     16.98 o 
  -4   9   2        7.73       -9.49     11.90 o 
  -3   9   2       13.24       38.32     11.79 o 
  -2   9   2      164.70      215.69     13.63 o 
  -1   9   2        1.58        7.18      8.21 o 
   0   9   2     1802.96     1814.14     37.46 o 
   1   9   2      255.69      311.90     12.93 o 
   2   9   2     1499.40     1612.35     40.16 o 
   3   9   2     1570.01     1575.47     74.13 o 
   4   9   2       65.01       78.45     13.22 o 
   5   9   2     1129.74     1025.78     59.54 o 
   6   9   2       98.91       56.27     22.76 o 
   7   9   2       72.15       59.77     41.47 o 
  -6  10   2       71.86       58.40     22.03 o 
  -5  10   2       81.14       78.46     17.12 o 
  -4  10   2      587.00      576.42     22.30 o 
  -3  10   2      918.72      929.44     28.70 o 
  -2  10   2      432.02      431.41     22.72 o 
  -1  10   2     1754.63     1777.30     45.39 o 
   0  10   2      224.70      219.18     12.03 o 
   1  10   2      901.61      952.55     24.23 o 
   2  10   2     1421.22     1494.32     66.83 o 
   3  10   2       10.94       30.95     12.70 o 
   4  10   2      328.45      365.51     32.73 o 
   5  10   2      215.29      273.03     30.77 o 
   6  10   2        3.01       26.28     23.14 o 
  -6  11   2      196.99      169.74     48.16 o 
  -5  11   2      250.11      243.85     21.16 o 
  -4  11   2       47.88       54.52     18.35 o 
  -3  11   2      260.41      262.07     19.99 o 
  -2  11   2       52.53       47.73     13.44 o 
  -1  11   2       29.62       30.21     12.70 o 
   0  11   2      440.92      416.55     20.05 o 
   1  11   2      309.61      320.41     17.47 o 
   2  11   2     1158.50     1166.03     33.84 o 
   3  11   2      114.93      110.33     15.23 o 
   4  11   2      900.59      905.35     28.56 o 
   5  11   2       26.65       25.50     23.30 o 
  -5  12   2      431.75      460.86     26.11 o 
  -4  12   2      338.09      333.29     20.18 o 
  -3  12   2      248.80      244.11     18.67 o 
  -2  12   2     1341.37     1324.33     37.57 o 
  -1  12   2      158.46      159.16     17.02 o 
   0  12   2     1134.49     1100.01     32.82 o 
   1  12   2      164.37      159.00     15.87 o 
   2  12   2       83.12       95.67     20.18 o 
   3  12   2      319.15      337.98     20.53 o 
   4  12   2      160.72      164.51     18.12 o 
   5  12   2      176.87      186.14     26.66 o 
  -4  13   2      268.83      226.68     19.95 o 
  -3  13   2       40.12       49.85     16.95 o 
  -2  13   2        3.27      -15.29     15.65 o 
  -1  13   2      105.80      121.79     16.65 o 
   0  13   2      132.22      109.75     19.85 o 
   1  13   2      680.34      648.50     32.15 o 
   2  13   2      148.92      153.58     18.20 o 
   3  13   2      620.40      604.68     35.62 o 
  -2  14   2       12.22       -9.67     29.24 o 
  -1  14   2      697.73      652.60     34.05 o 
   0  14   2      243.32      272.60     24.60 o 
   1  14   2      215.04      199.33     22.91 o 
   2  14   2        4.08      -10.37     19.05 o 
  -9   0   3       30.53       24.08     42.14 o 
  -7   0   3      118.03      105.09     22.74 o 
  -5   0   3     1823.37     1743.87     42.85 o 
  -3   0   3      101.38      142.77      8.04 o 
  -1   0   3     3345.56     3487.01     94.72 o 
   1   0   3    27336.96    26560.42    947.89 o 
   3   0   3    34269.59    35314.89   1260.96 o 
   5   0   3     1614.30     1586.73     70.24 o 
   7   0   3      178.54      134.46     33.45 o 
   9   0   3      140.26      226.10     44.15 o 
  -9   1   3       17.93        7.58     35.12 o 
  -8   1   3        2.30       56.60     25.78 o 
  -7   1   3        9.62        8.61     13.52 o 
  -6   1   3       91.06       92.26     12.79 o 
  -5   1   3      277.62      273.57     11.31 o 
  -4   1   3      721.91      689.85     15.76 o 
  -3   1   3      998.01      917.95     16.22 o 
  -2   1   3     1444.93     1377.17     27.24 o 
  -1   1   3    14492.92    15428.35    254.37 o 
   0   1   3     1230.99     1084.35     32.11 o 
   1   1   3     4430.65     4303.49     78.34 o 
   2   1   3      687.71      779.13     23.86 o 
   3   1   3      235.75      238.73     30.44 o 
   4   1   3     4685.88     4638.48    121.80 o 
   5   1   3     1355.94     1404.34     45.41 o 
   6   1   3     3597.53     3580.90     99.10 o 
   7   1   3      442.33      492.35     31.69 o 
   8   1   3     1176.15     1146.91     47.06 o 
   9   1   3      125.70      130.22     30.51 o 
  -9   2   3        0.16       -2.25     30.03 o 
  -8   2   3      399.87      420.02     32.34 o 
  -7   2   3        7.02      -17.54     16.08 o 
  -6   2   3      909.42      947.22     23.04 o 
  -5   2   3       11.11       -2.78      7.72 o 
  -4   2   3     1279.56     1277.69     25.11 o 
  -3   2   3       44.09       48.24      5.82 o 
  -2   2   3      765.87      714.05     21.84 o 
  -1   2   3     1496.24     1526.73     47.89 o 
   0   2   3      214.14      211.45      7.13 o 
   1   2   3        2.52        2.06      3.54 o 
   2   2   3    12707.57    12212.52    254.23 o 
   3   2   3      394.61      420.19     19.73 o 
   4   2   3     4631.13     4297.79    113.29 o 
   5   2   3       60.84       60.57     24.75 o 
   6   2   3       62.70       25.04     30.10 o 
   7   2   3        0.04       -4.01     20.81 o 
   8   2   3      643.85      699.70     38.55 o 
   9   2   3       10.95        2.12     28.33 o 
  -9   3   3       11.68       -7.76     30.37 o 
  -8   3   3        1.87       17.23     39.13 o 
  -7   3   3        0.45       -7.22     16.36 o 
  -6   3   3       21.83       -0.60      9.63 o 
  -5   3   3      101.05      105.71     11.84 o 
  -4   3   3      213.67      239.01      9.13 o 
  -3   3   3     2926.47     3008.51     52.43 o 
  -2   3   3     2077.68     2153.95     48.01 o 
  -1   3   3     7460.38     7829.39    223.23 o 
   0   3   3     3192.47     3173.82    112.82 o 
   1   3   3     4823.52     4683.38     98.47 o 
   2   3   3        9.81       26.75      5.31 o 
   3   3   3      114.74      117.45     20.90 o 
   4   3   3      447.01      437.05     16.53 o 
   5   3   3     1029.25     1008.34     28.32 o 
   6   3   3      438.76      469.94     27.91 o 
   7   3   3     1224.36     1241.64     48.83 o 
   8   3   3       71.51       92.80     34.12 o 
  -8   4   3       23.27       21.80     25.81 o 
  -7   4   3      290.49      300.93     16.99 o 
  -6   4   3        0.48      -14.62     10.96 o 
  -5   4   3      224.22      226.70     11.04 o 
  -4   4   3      556.33      532.61     21.19 o 
  -3   4   3     2158.82     2186.87     46.63 o 
  -2   4   3      699.51      702.86     16.80 o 
  -1   4   3     2312.16     2643.55     63.15 o 
   0   4   3     2393.34     2718.01     51.62 o 
   1   4   3     2926.48     2830.41     64.67 o 
   2   4   3      930.95      845.22     18.31 o 
   3   4   3     5687.80     5476.26    116.25 o 
   4   4   3     2556.65     2452.43     55.09 o 
   5   4   3     4765.58     4686.66    128.77 o 
   6   4   3       96.24      101.87     19.63 o 
   7   4   3       47.64       36.12     22.23 o 
   8   4   3       48.35       47.83     27.09 o 
  -8   5   3      176.88      238.34     30.29 o 
  -7   5   3        0.08      -16.13     19.38 o 
  -6   5   3      158.30      168.35     15.48 o 
  -5   5   3       62.92       50.22     10.52 o 
  -4   5   3      310.38      329.38     16.88 o 
  -3   5   3      554.45      527.12     15.61 o 
  -2   5   3    12844.88    14239.30    263.84 o 
  -1   5   3      241.79      237.56     10.90 o 
   0   5   3     9541.89    10367.24    171.34 o 
   1   5   3       22.30       42.24     10.65 o 
   2   5   3      798.21      768.26     17.55 o 
   3   5   3      324.89      341.25     18.03 o 
   4   5   3      343.98      317.16     19.69 o 
   5   5   3      445.43      473.87     26.25 o 
   6   5   3     1345.14     1374.39    138.81 o 
   7   5   3      222.42      224.70     26.00 o 
   8   5   3      332.62      340.70     31.18 o 
  -8   6   3       76.11       45.13     28.09 o 
  -7   6   3       77.18       96.34     17.90 o 
  -6   6   3      422.56      455.39     19.70 o 
  -5   6   3       12.27       24.08     10.83 o 
  -4   6   3     1257.73     1231.45     28.70 o 
  -3   6   3     1278.78     1347.06     26.52 o 
  -2   6   3      649.05      724.13     18.04 o 
  -1   6   3       81.62      107.75      5.84 o 
   0   6   3     1591.89     1711.03     30.60 o 
   1   6   3       37.08       26.05      5.74 o 
   2   6   3     2960.64     2830.48     54.01 o 
   3   6   3     1574.80     1503.27     38.24 o 
   4   6   3     3750.38     3665.72     98.86 o 
   5   6   3     1589.06     1519.56     87.63 o 
   6   6   3      151.39      134.18     21.52 o 
   7   6   3        4.51       -2.48     22.91 o 
   8   6   3       63.92       70.61     27.60 o 
  -8   7   3       34.58       -7.18     28.13 o 
  -7   7   3       22.65       25.52     18.49 o 
  -6   7   3        7.15        6.75     12.99 o 
  -5   7   3      118.69      143.32     14.97 o 
  -4   7   3      136.63      138.31     11.59 o 
  -3   7   3     2467.60     2491.72     44.77 o 
  -2   7   3      136.11      141.79      8.92 o 
  -1   7   3     7949.95     8104.37    135.01 o 
   0   7   3       74.51      100.55      7.85 o 
   1   7   3     4625.61     4691.80     87.29 o 
   2   7   3       89.93       96.70      8.25 o 
   3   7   3        3.41        7.17      7.60 o 
   4   7   3      125.62      135.46     14.32 o 
   5   7   3      916.37      923.78     35.71 o 
   6   7   3       99.03      102.20     21.74 o 
   7   7   3      787.46      785.15     39.70 o 
  -7   8   3      360.75      405.61     37.00 o 
  -6   8   3       17.12       12.46     16.21 o 
  -5   8   3      864.96      861.51     25.22 o 
  -4   8   3      100.79       90.12     10.58 o 
  -3   8   3      188.91      189.36     14.72 o 
  -2   8   3        1.30       31.87     22.23 o 
  -1   8   3       14.02        7.39      7.47 o 
   0   8   3       10.51        8.48      7.39 o 
   1   8   3     2426.30     2479.00     48.75 o 
   2   8   3     4015.70     4025.33     76.25 o 
   3   8   3     3155.99     3182.40     62.20 o 
   4   8   3     1841.90     1855.67     46.67 o 
   5   8   3      541.36      551.45     29.79 o 
   6   8   3      165.24      164.67     30.10 o 
   7   8   3       35.48       31.71     25.22 o 
  -7   9   3       19.69       -5.43     19.68 o 
  -6   9   3        2.80        3.75     17.56 o 
  -5   9   3        5.44       16.59     14.89 o 
  -4   9   3      103.12      124.89     11.95 o 
  -3   9   3      247.40      257.68     16.43 o 
  -2   9   3      744.50      790.02     24.71 o 
  -1   9   3       35.50       40.92     10.77 o 
   0   9   3     2440.34     2458.91     61.12 o 
   1   9   3      122.47      144.74     14.07 o 
   2   9   3      454.89      488.07     23.75 o 
   3   9   3        0.36        3.16     11.40 o 
   4   9   3      295.86      318.21     29.38 o 
   5   9   3       32.91       13.28     20.07 o 
   6   9   3      640.73      610.56     34.96 o 
   7   9   3        0.89      -37.69     25.39 o 
  -6  10   3      453.28      413.88     24.47 o 
  -5  10   3      232.97      245.39     19.27 o 
  -4  10   3      682.50      658.69     23.10 o 
  -3  10   3       20.73       16.65     12.60 o 
  -2  10   3      251.88      227.57     15.14 o 
  -1  10   3      539.68      546.17     21.10 o 
   0  10   3       21.18       15.87     11.25 o 
   1  10   3      981.37     1037.23     25.66 o 
   2  10   3      339.02      369.27     18.72 o 
   3  10   3     2806.63     2654.57     79.83 o 
   4  10   3      190.17      196.51     44.90 o 
   5  10   3      171.82      171.66     23.60 o 
   6  10   3       48.57       62.34     54.18 o 
  -6  11   3        0.04      -50.17     40.14 o 
  -5  11   3      142.02      166.44     23.36 o 
  -4  11   3       35.72       18.98     14.73 o 
  -3  11   3      908.32      913.35     29.59 o 
  -2  11   3        6.47        8.00     12.70 o 
  -1  11   3     2628.74     2683.72     62.82 o 
   0  11   3      112.39      139.58     13.83 o 
   1  11   3      962.08     1006.88     30.35 o 
   2  11   3       72.46       99.92     14.45 o 
   3  11   3        2.55       -5.18     13.78 o 
   4  11   3        3.06       21.68     18.20 o 
   5  11   3      389.28      358.19     29.04 o 
  -5  12   3      222.34      240.01     22.49 o 
  -4  12   3      112.12      119.62     17.64 o 
  -3  12   3       21.07       37.28     15.62 o 
  -2  12   3      109.87      127.71     16.05 o 
  -1  12   3      257.01      257.42     17.59 o 
   0  12   3      104.48      128.11     15.26 o 
   1  12   3      509.63      469.30     31.46 o 
   2  12   3      843.48      852.81     44.13 o 
   3  12   3      251.32      250.63     23.41 o 
   4  12   3     1079.71     1035.64     37.40 o 
  -4  13   3      237.98      277.30     27.52 o 
  -3  13   3        0.12      -23.50     15.67 o 
  -2  13   3     1081.65     1028.33     43.08 o 
  -1  13   3       30.63       46.34     15.46 o 
   0  13   3      953.53      893.55     45.49 o 
   1  13   3       78.15       79.39     18.57 o 
   2  13   3      165.52      172.08     29.10 o 
   3  13   3       20.06       -3.52     19.32 o 
  -2  14   3       87.30      116.03     18.34 o 
  -1  14   3       66.81       60.52     20.80 o 
   0  14   3      124.80      108.50     21.76 o 
   1  14   3      160.69      141.07     21.76 o 
  -8   0   4      255.78      341.16     43.48 o 
  -6   0   4      411.32      377.25     45.49 o 
  -4   0   4      527.87      452.75     15.35 o 
  -2   0   4     6549.85     6222.37    135.12 o 
   0   0   4    42960.52    40821.71   1645.27 o 
   2   0   4       18.41       26.76      9.37 o 
   4   0   4      399.24      468.93     32.78 o 
   6   0   4       22.22       25.42     25.42 o 
   8   0   4       99.01       50.17     37.46 o 
  -9   1   4        6.43       16.41     29.70 o 
  -8   1   4       82.66       74.40     19.96 o 
  -7   1   4      842.05      818.96     26.56 o 
  -6   1   4      159.52      159.72     10.89 o 
  -5   1   4     1553.20     1511.08     30.04 o 
  -4   1   4      672.74      673.82     15.53 o 
  -3   1   4      219.06      210.60      8.08 o 
  -2   1   4       63.19       74.94      3.67 o 
  -1   1   4    18784.80    19159.80    354.96 o 
   0   1   4     3700.17     3553.65     91.73 o 
   1   1   4    20840.86    19797.96    410.62 o 
   2   1   4     3117.64     3041.37     79.46 o 
   3   1   4     2167.97     2045.01     56.28 o 
   4   1   4     1703.92     1678.58     49.19 o 
   5   1   4       15.48       17.40     15.11 o 
   6   1   4      466.72      417.30     25.30 o 
   7   1   4        3.75       -7.73     21.05 o 
   8   1   4       88.27       86.49     26.25 o 
  -9   2   4       21.43       66.10     30.70 o 
  -8   2   4       43.76       30.29     24.33 o 
  -7   2   4       65.57       71.67     14.65 o 
  -6   2   4       93.18      101.34     10.53 o 
  -5   2   4     3814.49     3774.29     66.79 o 
  -4   2   4       98.45       97.33      7.08 o 
  -3   2   4    16970.83    16641.89    279.62 o 
  -2   2   4       81.97       85.23      4.51 o 
  -1   2   4    27022.67    28366.00    465.85 o 
   0   2   4       49.07       67.09      9.26 o 
   1   2   4     1027.88     1080.27     28.58 o 
   2   2   4      723.08      715.76     25.07 o 
   3   2   4     3404.08     3285.84     71.06 o 
   4   2   4      126.77      115.16     20.40 o 
   5   2   4     1981.57     1801.56     54.18 o 
   6   2   4       21.16       17.82     18.43 o 
   7   2   4      205.29      177.31     23.86 o 
   8   2   4      145.67      111.04     26.49 o 
  -9   3   4       30.92       -8.57     30.10 o 
  -8   3   4       25.70      -11.72     25.99 o 
  -7   3   4      495.89      531.24     19.16 o 
  -6   3   4     1210.82     1190.05     26.67 o 
  -5   3   4      573.96      545.83     16.22 o 
  -4   3   4      210.24      185.24      8.51 o 
  -3   3   4       66.40       76.03      8.41 o 
  -2   3   4     6150.39     6596.96    111.53 o 
  -1   3   4     4911.47     5429.58    101.32 o 
   0   3   4    12855.74    12540.19    260.66 o 
   1   3   4     4523.05     4262.93    116.30 o 
   2   3   4     5944.89     5383.23     98.33 o 
   3   3   4     1808.30     1760.11     40.03 o 
   4   3   4      277.63      273.86     18.70 o 
   5   3   4       93.24      107.33     12.16 o 
   6   3   4       95.56      103.79     19.38 o 
   7   3   4       35.32       66.64     31.77 o 
   8   3   4       26.24       30.96     26.09 o 
  -8   4   4       26.04       41.36     32.78 o 
  -7   4   4        0.74      -19.10     13.00 o 
  -6   4   4       20.80       21.22     11.32 o 
  -5   4   4       37.15       49.49      8.95 o 
  -4   4   4     4827.42     4789.00     82.94 o 
  -3   4   4     1285.65     1258.34     24.21 o 
  -2   4   4    11039.52    10926.07    186.93 o 
  -1   4   4       99.65       85.60      5.34 o 
   0   4   4      245.61      222.14     21.77 o 
   1   4   4      824.46      887.61     21.61 o 
   2   4   4       36.51       62.97     13.25 o 
   3   4   4       67.28       66.87      8.09 o 
   4   4   4     4995.80     4818.05    103.63 o 
   5   4   4      719.13      710.87     26.60 o 
   6   4   4      470.76      464.81     28.38 o 
   7   4   4        1.55       23.64     22.22 o 
   8   4   4        4.95      -11.10     42.14 o 
  -8   5   4       50.61        8.65     58.20 o 
  -7   5   4      347.14      410.88     19.77 o 
  -6   5   4      262.75      289.71     15.67 o 
  -5   5   4     2318.49     2259.37     47.24 o 
  -4   5   4       84.07      114.74     16.63 o 
  -3   5   4      898.46     1109.51     35.03 o 
  -2   5   4      144.07      157.81     11.78 o 
  -1   5   4     3973.81     4206.92     79.69 o 
   0   5   4     1129.94     1244.97     25.55 o 
   1   5   4     6940.26     6836.95    143.78 o 
   2   5   4     2210.45     2213.72     49.05 o 
   3   5   4     5630.73     5385.69     99.58 o 
   4   5   4      918.62      925.53     25.92 o 
   5   5   4      863.67      801.76     32.40 o 
   6   5   4      121.13      122.41     20.34 o 
   7   5   4       12.28       -4.80     21.99 o 
   8   5   4        2.54      -13.99     30.44 o 
  -8   6   4        9.52       -8.43     25.01 o 
  -7   6   4       44.76       38.34     14.98 o 
  -6   6   4        8.39        4.93     12.58 o 
  -5   6   4      892.71      942.49     30.51 o 
  -4   6   4      898.06      898.75     23.60 o 
  -3   6   4     5633.29     5894.46     99.41 o 
  -2   6   4     1864.26     1943.44     39.28 o 
  -1   6   4     5313.60     5586.41    105.31 o 
   0   6   4      105.14      166.66      8.23 o 
   1   6   4     2452.65     2731.79     59.85 o 
   2   6   4      732.51      764.03     29.67 o 
   3   6   4       86.94       76.44      8.73 o 
   4   6   4     2450.34     2350.25     66.46 o 
   5   6   4      914.44      900.97     35.00 o 
   6   6   4       67.02       60.12     20.80 o 
   7   6   4       72.15       52.19     23.86 o 
   8   6   4       17.89        1.55     26.37 o 
  -8   7   4      269.22      332.72     29.22 o 
  -7   7   4       13.03        0.63     18.26 o 
  -6   7   4     1554.94     1558.47     37.69 o 
  -5   7   4       58.72       60.31     13.64 o 
  -4   7   4      628.16      629.08     19.95 o 
  -3   7   4       12.03       21.47      7.97 o 
  -2   7   4     1736.37     1986.97     40.73 o 
  -1   7   4       76.27      102.34      7.79 o 
   0   7   4     8671.82     8961.56    178.24 o 
   1   7   4      207.21      240.49     12.82 o 
   2   7   4     5014.54     4891.15    104.92 o 
   3   7   4      533.16      497.76     16.34 o 
   4   7   4      390.23      433.08     30.84 o 
   5   7   4      259.26      239.03     20.54 o 
   6   7   4       71.31       43.72     21.01 o 
   7   7   4       31.16       10.24     23.86 o 
  -7   8   4       20.17       11.25     19.27 o 
  -6   8   4      890.63      897.26     27.73 o 
  -5   8   4       82.82      113.82     13.65 o 
  -4   8   4     2890.72     2937.86     53.38 o 
  -3   8   4      462.02      500.05     15.88 o 
  -2   8   4     5103.12     5197.43     99.32 o 
  -1   8   4     1757.32     1771.79     42.22 o 
   0   8   4     2664.56     2596.99     58.44 o 
   1   8   4      486.85      533.02     19.04 o 
   2   8   4       93.88       90.74     10.41 o 
   3   8   4     2070.72     2030.90     48.65 o 
   4   8   4      800.07      870.05     39.00 o 
   5   8   4      140.39      122.42     20.32 o 
   6   8   4      541.78      552.91     33.49 o 
   7   8   4        3.49      -21.76     24.75 o 
  -7   9   4      143.24      166.78     25.07 o 
  -6   9   4        7.89        0.72     17.46 o 
  -5   9   4      167.93      168.64     15.23 o 
  -4   9   4      361.64      347.40     17.44 o 
  -3   9   4        0.15       12.56     11.99 o 
  -2   9   4      869.23      793.22     24.97 o 
  -1   9   4     4219.79     4461.24     97.44 o 
   0   9   4      735.74      693.79     19.22 o 
   1   9   4     5360.98     5362.97    100.50 o 
   2   9   4     1225.14     1178.81     31.72 o 
   3   9   4      935.46      924.18     29.05 o 
   4   9   4      756.87      803.03     29.26 o 
   5   9   4       17.37       -9.44     19.05 o 
   6   9   4      106.51       70.21     23.42 o 
  -6  10   4       73.92       73.36     22.22 o 
  -5  10   4      427.39      434.55     23.04 o 
  -4  10   4      241.53      284.03     16.98 o 
  -3  10   4     1134.96     1092.55     31.79 o 
  -2  10   4     1183.65     1195.60     39.62 o 
  -1  10   4     1030.24      983.68     28.84 o 
   0  10   4     1898.68     1843.58     45.05 o 
   1  10   4      144.69      159.00     13.24 o 
   2  10   4      345.82      320.91     32.11 o 
   3  10   4       73.05       90.75     16.54 o 
   4  10   4       50.75       43.10     16.79 o 
   5  10   4      245.05      255.43     28.43 o 
   6  10   4       49.93       84.65     24.91 o 
  -5  11   4       64.67       41.99     21.01 o 
  -4  11   4      150.17      135.64     16.48 o 
  -3  11   4        4.51        0.47     13.59 o 
  -2  11   4      394.63      426.80     21.10 o 
  -1  11   4      356.12      354.85     18.34 o 
   0  11   4     2790.62     2658.12     61.92 o 
   1  11   4      181.08      173.30     14.81 o 
   2  11   4     2287.59     2222.16     65.75 o 
   3  11   4        5.95        2.01     16.56 o 
   4  11   4      781.89      797.35     32.97 o 
   5  11   4       75.16       63.35     30.10 o 
  -4  12   4      462.58      465.85     32.44 o 
  -3  12   4     1326.44     1280.22     37.16 o 
  -2  12   4      683.68      626.06     25.71 o 
  -1  12   4      814.08      744.09     26.72 o 
   0  12   4      425.99      428.58     21.62 o 
   1  12   4       21.35       38.47     16.54 o 
   2  12   4       33.28       32.39     17.73 o 
   3  12   4      409.15      403.55     26.25 o 
   4  12   4       75.99       78.91     21.44 o 
  -3  13   4       25.70       30.76     20.85 o 
  -2  13   4       95.66      122.72     17.46 o 
  -1  13   4      764.85      804.43     29.46 o 
   0  13   4       55.30       56.70     19.15 o 
   1  13   4     1332.95     1236.36     44.22 o 
   2  13   4        0.52      -22.08     17.97 o 
   3  13   4      883.12      858.05     38.55 o 
  -1  14   4      265.83      234.97     24.54 o 
   0  14   4       42.80       15.96     32.11 o 
   1  14   4       32.92       53.41     23.75 o 
  -9   0   5      824.68     1038.20     70.91 o 
  -7   0   5     1083.19     1139.74     44.70 o 
  -5   0   5       12.38       14.18      8.62 o 
  -3   0   5     1860.89     1804.13     48.96 o 
  -1   0   5    56501.51    58134.57   2110.52 o 
   1   0   5     3904.43     4206.24    109.01 o 
   3   0   5      107.74       95.66     15.39 o 
   5   0   5     1386.10     1395.42     64.22 o 
   7   0   5       38.19       32.78     30.77 o 
  -9   1   5        1.33        4.01     65.56 o 
  -8   1   5      185.46      194.44     18.91 o 
  -7   1   5      563.62      500.23     21.92 o 
  -6   1   5     1459.28     1401.19     35.44 o 
  -5   1   5     2041.60     1914.89     36.49 o 
  -4   1   5     4899.21     4711.07     73.68 o 
  -3   1   5     4314.80     4188.20     65.11 o 
  -2   1   5     3835.95     3950.39     67.55 o 
  -1   1   5     2074.44     1998.07     43.11 o 
   0   1   5      521.48      572.83     14.10 o 
   1   1   5     2136.06     2023.12     52.92 o 
   2   1   5        2.69        8.75      5.48 o 
   3   1   5      602.61      609.05     22.91 o 
   4   1   5      831.83      811.78     30.01 o 
   5   1   5      630.55      605.16     28.84 o 
   6   1   5     1210.49     1219.24     52.18 o 
   7   1   5      508.16      511.02     31.39 o 
   8   1   5      468.44      417.42     31.93 o 
  -9   2   5        9.49      -19.75     29.49 o 
  -8   2   5     1356.32     1409.23     43.97 o 
  -7   2   5        4.04       -9.40     13.59 o 
  -6   2   5     1829.24     1896.22     37.45 o 
  -5   2   5        0.22        0.56      7.72 o 
  -4   2   5      362.90      410.23     12.38 o 
  -3   2   5       45.40       61.97      5.59 o 
  -2   2   5     1401.54     1252.28     23.02 o 
  -1   2   5      702.06      714.97     19.89 o 
   0   2   5     6752.40     6451.02    163.66 o 
   1   2   5       10.25       14.49      3.71 o 
   2   2   5     1274.25     1221.32     28.44 o 
   3   2   5      107.68      122.02     12.05 o 
   4   2   5      409.99      441.72     21.71 o 
   5   2   5        1.20        7.50     15.59 o 
   6   2   5        7.23        2.89     17.73 o 
   7   2   5        7.52        5.16     21.74 o 
   8   2   5       13.95       40.93     25.53 o 
  -9   3   5      115.46      104.36     42.14 o 
  -8   3   5        1.19        2.64     19.86 o 
  -7   3   5      297.60      336.42     18.69 o 
  -6   3   5      395.82      391.96     15.36 o 
  -5   3   5     2858.63     2713.43     49.63 o 
  -4   3   5     2193.28     2131.88     39.03 o 
  -3   3   5      214.18      165.94     12.11 o 
  -2   3   5     1945.42     1923.54     41.44 o 
  -1   3   5       15.66       18.95      4.57 o 
   0   3   5       99.87      117.80      5.56 o 
   1   3   5      810.51      769.62     26.88 o 
   2   3   5       66.55       48.73      5.75 o 
   3   3   5     1209.81     1135.01     27.93 o 
   4   3   5      361.89      375.95     16.87 o 
   5   3   5      593.25      596.94     21.91 o 
   6   3   5      130.35      176.10     26.09 o 
   7   3   5      214.76      267.48     25.70 o 
   8   3   5       17.18       13.31     24.58 o 
  -8   4   5      323.03      344.62     24.99 o 
  -7   4   5      526.27      565.20     21.99 o 
  -6   4   5      484.85      494.39     17.50 o 
  -5   4   5       93.63      103.14      9.71 o 
  -4   4   5       41.11       21.14      7.24 o 
  -3   4   5     2676.86     2640.52     57.95 o 
  -2   4   5      353.36      316.06      9.58 o 
  -1   4   5     1101.26     1006.18     29.84 o 
   0   4   5        3.70       10.42      6.42 o 
   1   4   5     8854.67     8567.27    179.17 o 
   2   4   5      427.39      392.64     11.54 o 
   3   4   5     1564.13     1471.56     34.89 o 
   4   4   5       34.93       14.52     11.87 o 
   5   4   5       54.79       50.86     12.11 o 
   6   4   5      407.72      422.73     34.45 o 
   7   4   5       41.70       20.45     29.77 o 
   8   4   5      211.67      259.30    103.35 o 
  -8   5   5       71.32      111.84     24.95 o 
  -7   5   5       17.62       23.53     14.24 o 
  -6   5   5     3587.82     3570.81     71.79 o 
  -5   5   5      169.40      190.03     12.58 o 
  -4   5   5     5403.18     5215.18     90.29 o 
  -3   5   5      284.41      271.26     14.28 o 
  -2   5   5     1127.49     1163.73     25.00 o 
  -1   5   5      262.79      284.36      9.98 o 
   0   5   5      373.13      426.98     13.23 o 
   1   5   5      129.16      169.44      8.54 o 
   2   5   5        3.61       14.57      6.64 o 
   3   5   5      892.43      887.97     21.29 o 
   4   5   5       15.86       37.29     10.32 o 
   5   5   5      730.66      681.22     30.51 o 
   6   5   5       12.32       -2.14     19.15 o 
   7   5   5      223.66      200.34     25.78 o 
   8   5   5      109.01      133.92     27.91 o 
  -8   6   5      587.53      677.82     37.08 o 
  -7   6   5      129.97      147.52     16.61 o 
  -6   6   5      528.21      537.90     21.29 o 
  -5   6   5       10.54        9.05     10.87 o 
  -4   6   5       55.82       75.24     10.01 o 
  -3   6   5     1175.28     1234.97     25.09 o 
  -2   6   5     2093.86     2221.32     44.36 o 
  -1   6   5      108.56      111.16      7.15 o 
   0   6   5     2647.40     2713.44     52.72 o 
   1   6   5      609.58      634.34     18.51 o 
   2   6   5     2092.20     2051.00     46.72 o 
   3   6   5        6.70        6.78      8.88 o 
   4   6   5       28.33       21.86     10.88 o 
   5   6   5        2.08        8.70     16.79 o 
   6   6   5       80.53       78.44     20.80 o 
   7   6   5      180.93      191.00     51.17 o 
   8   6   5        5.94       40.81     37.46 o 
  -8   7   5       38.21       64.60     30.77 o 
  -7   7   5      336.24      389.34     23.01 o 
  -6   7   5      127.03      122.14     14.77 o 
  -5   7   5     2791.04     2843.54     58.53 o 
  -4   7   5      125.49      139.62     11.68 o 
  -3   7   5     2638.01     2492.09     44.83 o 
  -2   7   5      333.34      351.29     20.18 o 
  -1   7   5      380.64      357.82     13.25 o 
   0   7   5      202.88      209.39      9.56 o 
   1   7   5       14.87        9.45      7.94 o 
   2   7   5      303.43      303.72     14.92 o 
   3   7   5       56.15       73.63      9.81 o 
   4   7   5      506.41      536.59     26.91 o 
   5   7   5      288.60      296.63     73.25 o 
   6   7   5      235.56      216.20     24.33 o 
   7   7   5      307.90      330.83     48.16 o 
  -7   8   5      423.90      434.11     24.93 o 
  -6   8   5        2.09        0.61     15.32 o 
  -5   8   5      380.74      378.32     21.73 o 
  -4   8   5      112.06      116.21     12.09 o 
  -3   8   5       13.81       21.23      8.86 o 
  -2   8   5     1491.29     1518.05     36.40 o 
  -1   8   5     1926.04     1925.74     45.43 o 
   0   8   5     1981.28     1960.76     45.82 o 
   1   8   5     1565.52     1571.16     38.23 o 
   2   8   5        8.71        2.38      9.75 o 
   3   8   5      690.90      700.74     20.52 o 
   4   8   5      247.12      237.93     17.24 o 
   5   8   5      196.51      212.75     21.42 o 
   6   8   5      158.83      171.81     24.00 o 
   7   8   5        1.00       -4.98     56.19 o 
  -7   9   5      234.19      255.95     27.20 o 
  -6   9   5      310.19      374.34     21.87 o 
  -5   9   5      167.60      175.54     17.11 o 
  -4   9   5     1152.63     1110.70     28.00 o 
  -3   9   5       66.21       82.57     11.75 o 
  -2   9   5      383.36      355.84     17.99 o 
  -1   9   5      514.20      530.24     37.47 o 
   0   9   5      172.22      191.73     12.85 o 
   1   9   5       50.23       37.58     10.76 o 
   2   9   5      162.03      175.15     12.86 o 
   3   9   5      312.72      346.90     21.51 o 
   4   9   5      260.65      286.27     19.15 o 
   5   9   5      307.27      317.00     25.22 o 
   6   9   5      247.14      241.37     42.14 o 
  -6  10   5      141.31      145.65     30.44 o 
  -5  10   5        2.64       14.15     19.32 o 
  -4  10   5       91.30       98.71     16.53 o 
  -3  10   5      201.17      226.63     20.07 o 
  -2  10   5       12.84       29.42     12.18 o 
  -1  10   5     2770.97     2698.29     62.43 o 
   0  10   5      237.38      281.72     15.41 o 
   1  10   5       62.17       57.70     11.96 o 
   2  10   5      135.41      170.15     21.41 o 
   3  10   5       29.56       24.87     14.54 o 
   4  10   5        6.05       18.09     16.71 o 
   5  10   5      132.69      111.09     22.95 o 
   6  10   5      117.07      152.80     26.47 o 
  -5  11   5      826.48      850.71     50.17 o 
  -4  11   5       70.79       63.83     24.75 o 
  -3  11   5     1289.71     1271.97     80.61 o 
  -2  11   5      119.26      145.66     15.28 o 
  -1  11   5      100.42      120.21     14.14 o 
   0  11   5      146.37      142.06     17.40 o 
   1  11   5        7.60        1.32     12.18 o 
   2  11   5        2.97       26.42     15.61 o 
   3  11   5      174.49      144.72     22.60 o 
   4  11   5       84.16      112.80     20.03 o 
   5  11   5      204.68      217.28     26.47 o 
  -4  12   5      120.75      132.27     24.42 o 
  -3  12   5        1.52        0.76     18.16 o 
  -2  12   5      563.26      555.22     29.54 o 
  -1  12   5      210.37      229.88     17.24 o 
   0  12   5      487.92      483.86     22.77 o 
   1  12   5      813.01      709.93     32.44 o 
   2  12   5      143.60      161.21     23.75 o 
   3  12   5      513.45      535.68     27.42 o 
   4  12   5       10.30       35.11     24.52 o 
  -3  13   5       62.52       23.87     21.03 o 
  -2  13   5      380.45      354.20     37.80 o 
  -1  13   5      140.46      134.13     21.49 o 
   0  13   5       64.37       50.84     26.76 o 
   1  13   5       55.76       61.41     18.43 o 
   2  13   5       28.60       46.50     19.63 o 
   3  13   5        8.00       31.13     19.78 o 
  -1  14   5      272.03      254.20     37.46 o 
   0  14   5      345.58      357.22     38.13 o 
  -8   0   6      442.39      506.84     33.80 o 
  -6   0   6      148.43      158.14     18.90 o 
  -4   0   6     2893.44     2761.65     62.38 o 
  -2   0   6     1013.28      907.99     33.01 o 
   0   0   6      355.57      477.84     16.05 o 
   2   0   6      935.25     1207.44     49.50 o 
   4   0   6     3169.98     3069.78    118.40 o 
   6   0   6      300.78      412.07     36.79 o 
   8   0   6       54.99       44.15     36.79 o 
  -9   1   6       11.54       16.45     27.00 o 
  -8   1   6       26.40       28.92     19.35 o 
  -7   1   6       37.20       31.55     14.02 o 
  -6   1   6       12.94       -9.04     11.13 o 
  -5   1   6      376.41      368.32     13.44 o 
  -4   1   6     1152.38     1139.30     20.51 o 
  -3   1   6     2793.84     2728.34     43.16 o 
  -2   1   6     1454.66     1531.42     27.77 o 
  -1   1   6      375.75      331.49     15.05 o 
   0   1   6     1570.02     1533.98     40.23 o 
   1   1   6     2646.87     2445.87     52.51 o 
   2   1   6     5156.54     5299.36    112.24 o 
   3   1   6     4057.41     3830.68    100.99 o 
   4   1   6     1036.86     1007.04     48.16 o 
   5   1   6      492.92      469.53     27.17 o 
   6   1   6       62.41       45.15     18.92 o 
   7   1   6      145.20      165.84     24.12 o 
   8   1   6        7.51       32.83     24.58 o 
  -9   2   6      177.34      176.10     28.95 o 
  -8   2   6      130.74      146.32     18.28 o 
  -7   2   6      754.71      714.92     25.25 o 
  -6   2   6        6.82       -2.94      9.30 o 
  -5   2   6     1610.52     1542.69     30.72 o 
  -4   2   6       25.71       27.11      5.96 o 
  -3   2   6     2569.39     2559.39     44.96 o 
  -2   2   6       28.93       47.09      6.17 o 
  -1   2   6      975.13      990.86     46.23 o 
   0   2   6        2.18        8.94      4.65 o 
   1   2   6      815.07      710.75     15.19 o 
   2   2   6        1.42       -4.82      7.54 o 
   3   2   6      178.72      179.66     10.10 o 
   4   2   6      147.41      159.77     12.12 o 
   5   2   6     1762.76     1674.54     50.26 o 
   6   2   6       64.13       76.99     14.86 o 
   7   2   6      952.08      950.16     44.82 o 
   8   2   6        0.18        9.70     34.12 o 
  -8   3   6       56.21       63.94     24.11 o 
  -7   3   6       10.08      -20.71     13.81 o 
  -6   3   6     1250.28     1252.13     27.86 o 
  -5   3   6       11.16       -2.98      8.13 o 
  -4   3   6     1830.69     1873.63     35.11 o 
  -3   3   6      257.24      241.06      9.06 o 
  -2   3   6     2328.12     2448.49     60.02 o 
  -1   3   6     1167.01     1153.60     23.58 o 
   0   3   6     5983.06     5894.26    131.54 o 
   1   3   6     5044.28     4831.06    101.93 o 
   2   3   6     5131.16     4931.34     90.63 o 
   3   3   6     1722.35     1644.25     43.05 o 
   4   3   6     2484.32     2346.77     53.68 o 
   5   3   6       66.57       60.87     12.50 o 
   6   3   6       40.29       22.84     13.76 o 
   7   3   6       38.84       27.09     22.23 o 
   8   3   6      184.53      193.41     27.43 o 
  -8   4   6      309.93      309.88     29.09 o 
  -7   4   6      180.55      169.62     15.40 o 
  -6   4   6     1713.84     1658.88     45.97 o 
  -5   4   6        6.95       12.68      8.63 o 
  -4   4   6      544.18      527.25     20.79 o 
  -3   4   6      100.61       92.42      6.65 o 
  -2   4   6      695.70      651.72     12.96 o 
  -1   4   6      373.18      421.13     21.83 o 
   0   4   6      250.12      215.95     15.90 o 
   1   4   6      225.17      221.43     11.35 o 
   2   4   6     1666.32     1565.90     31.26 o 
   3   4   6        3.82        8.87      8.48 o 
   4   4   6      393.94      412.00     18.34 o 
   5   4   6        5.39       -6.23     12.08 o 
   6   4   6     2355.93     2244.29     67.64 o 
   7   4   6      292.04      327.00     28.14 o 
   8   4   6      593.97      578.68     52.18 o 
  -8   5   6       25.36       33.22     23.12 o 
  -7   5   6       95.62       66.94     16.10 o 
  -6   5   6       25.45        4.65     12.22 o 
  -5   5   6     1301.04     1290.42     30.94 o 
  -4   5   6        5.40        0.74      7.46 o 
  -3   5   6       35.70       56.66      6.72 o 
  -2   5   6      143.57      167.27      8.08 o 
  -1   5   6     2509.08     2683.13     52.01 o 
   0   5   6      821.76      786.67     23.18 o 
   1   5   6     4859.20     4830.39    102.71 o 
   2   5   6      546.17      542.73     14.79 o 
   3   5   6     2419.48     2326.18     45.82 o 
   4   5   6      169.74      181.79     13.09 o 
   5   5   6      272.72      318.84     21.74 o 
   6   5   6        7.02       -0.17     19.63 o 
   7   5   6        2.61        1.00     23.18 o 
   8   5   6        0.75      -14.14     26.25 o 
  -8   6   6      355.88      379.36     26.63 o 
  -7   6   6      278.47      310.28     20.80 o 
  -6   6   6     1066.63     1091.21     33.91 o 
  -5   6   6      859.46      860.35     24.61 o 
  -4   6   6      149.37      172.04     11.61 o 
  -3   6   6     1267.72     1311.01     26.34 o 
  -2   6   6       83.37       97.49      6.88 o 
  -1   6   6     1133.67     1230.46     26.46 o 
   0   6   6       97.76      108.79      7.12 o 
   1   6   6       98.55      110.09      8.86 o 
   2   6   6       98.35      106.16      9.41 o 
   3   6   6      413.23      421.83     15.82 o 
   4   6   6       10.31        6.65     11.04 o 
   5   6   6      557.85      551.26     58.87 o 
   6   6   6      920.68      868.81     40.14 o 
   7   6   6      428.25      475.48     60.20 o 
  -7   7   6       53.75       47.62     21.31 o 
  -6   7   6       48.31       38.08     15.44 o 
  -5   7   6       32.16       16.17     13.23 o 
  -4   7   6      395.98      416.00     17.44 o 
  -3   7   6      104.12      128.53      9.52 o 
  -2   7   6      844.85      861.67     21.46 o 
  -1   7   6     1931.24     1950.64     39.88 o 
   0   7   6     2651.42     2687.05     59.84 o 
   1   7   6      611.07      616.11     25.07 o 
   2   7   6     4484.56     4270.93     92.42 o 
   3   7   6       85.82       97.07     10.56 o 
   4   7   6     1749.97     1773.59     53.92 o 
   5   7   6        6.86      -26.40     24.08 o 
   6   7   6       17.39       39.50     21.99 o 
   7   7   6        1.57      -10.03     24.12 o 
  -7   8   6       41.73       61.27     18.53 o 
  -6   8   6      222.21      236.80     19.05 o 
  -5   8   6        4.50        5.27     13.44 o 
  -4   8   6     1957.18     1935.04     49.18 o 
  -3   8   6      105.36      105.33      9.92 o 
  -2   8   6     1931.01     2005.56     41.83 o 
  -1   8   6     1051.80     1050.68     28.43 o 
   0   8   6      447.08      428.80     17.30 o 
   1   8   6        0.86       -2.83      9.46 o 
   2   8   6       40.98       37.66     10.39 o 
   3   8   6       81.68       90.16     11.19 o 
   4   8   6     1098.17     1099.08     33.36 o 
   5   8   6      892.59      911.05     37.33 o 
   6   8   6      608.07      603.12     34.71 o 
   7   8   6      294.83      318.88     42.14 o 
  -7   9   6       40.20       20.98     18.53 o 
  -6   9   6      110.42      108.64     17.76 o 
  -5   9   6      373.53      409.41     21.21 o 
  -4   9   6       26.05       22.90     13.06 o 
  -3   9   6     1834.10     1835.74     45.70 o 
  -2   9   6      866.52      850.38     38.13 o 
  -1   9   6      640.29      657.03     28.67 o 
   0   9   6     2466.84     2341.11     54.32 o 
   1   9   6     1624.08     1582.31     43.14 o 
   2   9   6      738.03      698.47     25.56 o 
   3   9   6     1623.10     1603.33     47.33 o 
   4   9   6      181.58      224.64     18.48 o 
   5   9   6      145.61      174.18     22.85 o 
   6   9   6       56.61       23.47     23.72 o 
  -6  10   6       17.28       -0.56     17.70 o 
  -5  10   6      691.66      679.57     39.80 o 
  -4  10   6      131.89      158.84     28.43 o 
  -3  10   6      823.46      734.38     31.90 o 
  -2  10   6       28.83       37.28     24.08 o 
  -1  10   6      307.54      291.49     16.19 o 
   0  10   6       20.72       25.83     11.30 o 
   1  10   6       25.65       16.37     11.64 o 
   2  10   6      643.71      602.05     30.27 o 
   3  10   6      400.05      407.63     22.26 o 
   4  10   6      122.95      154.11     18.57 o 
   5  10   6      292.14      325.89     35.45 o 
   6  10   6       37.10       78.94     32.78 o 
  -5  11   6      163.45      198.65     24.33 o 
  -4  11   6      144.20      162.59     21.96 o 
  -3  11   6        3.95        6.33     29.77 o 
  -2  11   6      465.13      447.39     26.22 o 
  -1  11   6      315.29      321.98     21.96 o 
   0  11   6     1260.47     1230.27     34.23 o 
   1  11   6       77.14       90.18     13.71 o 
   2  11   6     2092.28     1933.24     58.89 o 
   3  11   6       61.72       94.82     21.80 o 
   4  11   6      736.29      773.37     33.37 o 
   5  11   6      120.59      116.22     53.85 o 
  -4  12   6      535.64      460.32     30.01 o 
  -3  12   6       37.39       14.79     19.72 o 
  -2  12   6      677.52      573.01     30.48 o 
  -1  12   6       78.76       90.22     21.07 o 
   0  12   6       51.49        9.39     17.70 o 
   1  12   6        0.75        8.70     23.41 o 
   2  12   6      171.74      149.05     19.63 o 
   3  12   6       29.25       23.66     18.80 o 
   4  12   6      315.09      327.13     25.62 o 
  -3  13   6       52.20       65.71     26.09 o 
  -2  13   6      164.31      170.22     37.46 o 
  -1  13   6      610.13      594.06     31.43 o 
   0  13   6      158.99      108.06     21.74 o 
   1  13   6     1087.17      986.69     56.19 o 
   2  13   6       15.65        9.37     26.76 o 
  -9   0   7      150.94      169.91     39.47 o 
  -7   0   7      840.47      805.81     37.37 o 
  -5   0   7      305.25      306.75     20.08 o 
  -3   0   7     1140.66     1080.51     54.12 o 
  -1   0   7       79.33       80.94     11.37 o 
   1   0   7    17484.91    16665.11    451.54 o 
   3   0   7     3246.99     3320.64    125.09 o 
   5   0   7      424.14      473.61     38.80 o 
   7   0   7      523.31      495.02     46.83 o 
  -9   1   7        8.49      -14.72     24.12 o 
  -8   1   7        9.22      -11.29     17.46 o 
  -7   1   7       98.48      125.54     15.24 o 
  -6   1   7      278.42      276.70     15.03 o 
  -5   1   7      758.81      714.23     18.03 o 
  -4   1   7     1786.06     1721.92     31.93 o 
  -3   1   7      777.14      788.53     14.71 o 
  -2   1   7     8254.53     8585.67    146.61 o 
  -1   1   7     4512.06     4529.50     96.14 o 
   0   1   7     2082.09     2279.53     61.73 o 
   1   1   7      907.75      843.15     20.70 o 
   2   1   7     3001.46     2744.34     70.87 o 
   3   1   7     4373.35     4308.89     92.93 o 
   4   1   7     2678.85     2469.97     69.06 o 
   5   1   7     1876.67     1820.75     55.81 o 
   6   1   7      426.14      421.51     25.78 o 
   7   1   7      192.59      190.01     25.06 o 
   8   1   7       71.88       66.88     26.48 o 
  -8   2   7       57.66       63.44     19.37 o 
  -7   2   7       21.98       16.39     15.17 o 
  -6   2   7      491.88      468.09     16.15 o 
  -5   2   7       38.27       41.08      8.46 o 
  -4   2   7       77.29       89.92      7.55 o 
  -3   2   7       33.67       41.22      5.57 o 
  -2   2   7     1558.63     1563.76     31.53 o 
  -1   2   7      684.51      788.62     22.06 o 
   0   2   7     6775.78     6388.43    164.56 o 
   1   2   7        1.04       19.98      6.37 o 
   2   2   7     6117.88     5838.60    123.43 o 
   3   2   7        0.59        7.95     11.65 o 
   4   2   7      118.80      129.22     12.41 o 
   5   2   7       24.93       25.06     13.64 o 
   6   2   7      366.36      441.95     22.13 o 
   7   2   7       36.04       37.20     30.44 o 
   8   2   7      428.12      460.02     33.11 o 
  -8   3   7        4.15       -9.81     26.42 o 
  -7   3   7      162.01      155.44     17.35 o 
  -6   3   7      205.64      218.82     12.29 o 
  -5   3   7       16.26       15.99      8.43 o 
  -4   3   7      777.43      786.06     18.30 o 
  -3   3   7     3046.25     2831.93     50.00 o 
  -2   3   7     1243.44     1292.74     27.93 o 
  -1   3   7      106.14       93.38      5.89 o 
   0   3   7      110.74      121.28      9.03 o 
   1   3   7     1578.06     1573.19     43.92 o 
   2   3   7      804.91      765.80     17.80 o 
   3   3   7     4475.36     4107.04     88.82 o 
   4   3   7      827.89      814.94     24.71 o 
   5   3   7     1749.91     1601.73     40.68 o 
   6   3   7      280.12      323.07     19.72 o 
   7   3   7       71.11      109.25     50.51 o 
   8   3   7        0.50        8.31     25.78 o 
  -8   4   7       26.70       13.74     23.24 o 
  -7   4   7       75.49       66.48     15.64 o 
  -6   4   7       17.93       33.97     16.32 o 
  -5   4   7      333.19      323.84     12.89 o 
  -4   4   7      307.27      305.01     16.32 o 
  -3   4   7       25.12       29.92      6.31 o 
  -2   4   7        3.94       11.43      5.71 o 
  -1   4   7     8623.37     8790.75    163.64 o 
   0   4   7      327.93      256.86     14.19 o 
   1   4   7     1508.93     1310.98     30.48 o 
   2   4   7      100.52       78.47      7.39 o 
   3   4   7      476.85      439.46     17.10 o 
   4   4   7      485.47      432.42     19.15 o 
   5   4   7      131.09      160.95     14.71 o 
   6   4   7      101.81      147.81     35.79 o 
   7   4   7     1001.09     1032.89    119.74 o 
   8   4   7       18.17       27.67     29.10 o 
  -8   5   7       77.88      104.00     26.42 o 
  -7   5   7       81.38       89.32     16.66 o 
  -6   5   7      121.89      112.95     14.93 o 
  -5   5   7      402.25      373.38     19.30 o 
  -4   5   7     1778.29     1770.94     46.73 o 
  -3   5   7      475.22      431.82     15.35 o 
  -2   5   7     3936.34     3994.74     76.26 o 
  -1   5   7       21.45       21.88      6.37 o 
   0   5   7      334.51      398.75     13.47 o 
   1   5   7      322.71      329.93     12.93 o 
   2   5   7      638.64      607.52     19.44 o 
   3   5   7      597.23      589.89     17.78 o 
   4   5   7     2862.53     2715.69     61.86 o 
   5   5   7      407.72      388.56     19.51 o 
   6   5   7      683.01      632.71     47.83 o 
   7   5   7       88.40       86.87     24.83 o 
  -8   6   7       41.05       -0.51     24.11 o 
  -7   6   7       42.49       24.90     16.72 o 
  -6   6   7       86.74       86.14     15.44 o 
  -5   6   7       41.21       34.16     13.00 o 
  -4   6   7       88.36      105.15     14.69 o 
  -3   6   7      165.94      159.80     10.34 o 
  -2   6   7     2527.81     2654.95     90.47 o 
  -1   6   7     1589.60     1679.84     34.69 o 
   0   6   7     6020.29     5953.18    112.11 o 
   1   6   7      552.60      508.79     17.04 o 
   2   6   7     2788.74     2644.53     64.92 o 
   3   6   7      399.70      389.35     15.92 o 
   4   6   7      539.51      511.96     20.31 o 
   5   6   7        7.55       23.06     17.26 o 
   6   6   7      316.32      375.98     37.13 o 
   7   6   7      172.24      182.22     52.18 o 
  -7   7   7        6.84        0.21     17.24 o 
  -6   7   7      630.61      605.03     26.26 o 
  -5   7   7      194.01      236.66     22.67 o 
  -4   7   7     1131.62     1074.09     31.22 o 
  -3   7   7     2235.68     2253.22     54.18 o 
  -2   7   7      247.04      263.53     14.21 o 
  -1   7   7     1963.06     1880.63     38.71 o 
   0   7   7       38.39       38.56      7.32 o 
   1   7   7       68.63       92.02     10.95 o 
   2   7   7       99.76      103.36     10.66 o 
   3   7   7     2196.30     2183.05     57.93 o 
   4   7   7      290.90      343.84     18.26 o 
   5   7   7      802.39      833.32     35.24 o 
   6   7   7       76.64       83.16     37.13 o 
   7   7   7       16.89        2.02     34.12 o 
  -7   8   7      334.41      325.08     22.65 o 
  -6   8   7        8.61        4.73     15.70 o 
  -5   8   7      163.60      162.48     16.33 o 
  -4   8   7       13.59       28.09     12.57 o 
  -3   8   7      130.52      157.06     13.23 o 
  -2   8   7      157.66      201.92     18.74 o 
  -1   8   7      339.70      360.11     20.32 o 
   0   8   7     1073.61     1023.47     27.87 o 
   1   8   7     1331.59     1292.85     33.20 o 
   2   8   7     1764.16     1670.16     40.79 o 
   3   8   7      225.07      237.05     13.36 o 
   4   8   7        5.95      -23.68     23.27 o 
   5   8   7       50.17       48.17     19.85 o 
   6   8   7        2.36       28.23     26.09 o 
  -6   9   7      200.30      211.45     21.74 o 
  -5   9   7        7.79       -3.71     14.32 o 
  -4   9   7      378.14      400.77     21.47 o 
  -3   9   7        1.84       -0.28     15.72 o 
  -2   9   7      952.54      929.79     34.27 o 
  -1   9   7      777.44      690.29     28.59 o 
   0   9   7        0.33        1.08     15.72 o 
   1   9   7      196.03      195.64     13.68 o 
   2   9   7     2609.20     2497.40     57.92 o 
   3   9   7        9.31       -3.24     13.28 o 
   4   9   7     1756.44     1759.92     47.15 o 
   5   9   7       11.84       23.83     20.27 o 
   6   9   7      226.58      223.47     29.77 o 
  -6  10   7        7.48       -8.20     17.78 o 
  -5  10   7       47.60       39.40     26.76 o 
  -4  10   7       91.31      123.13     20.47 o 
  -3  10   7       94.02      116.60     18.57 o 
  -2  10   7      652.86      584.88     27.86 o 
  -1  10   7       37.71       49.87     15.42 o 
   0  10   7      577.40      558.29     42.48 o 
   1  10   7     1992.83     1923.31     57.93 o 
   2  10   7       45.51       50.34     18.65 o 
   3  10   7      505.57      490.37     23.39 o 
   4  10   7      160.24      159.19     19.16 o 
   5  10   7       28.13       26.00     22.17 o 
  -5  11   7      245.40      274.61     41.81 o 
  -4  11   7       23.12       -3.67     28.43 o 
  -3  11   7      522.89      527.62     29.75 o 
  -2  11   7      223.97      260.30     21.70 o 
  -1  11   7      562.10      524.86     27.90 o 
   0  11   7      118.96      123.91     18.17 o 
   1  11   7      229.62      231.13     20.54 o 
   2  11   7       33.50       16.05     22.74 o 
   3  11   7      939.04      938.34     32.65 o 
   4  11   7      146.39      142.78     21.43 o 
  -4  12   7       17.13       24.30     20.67 o 
  -3  12   7      157.35      162.13     22.17 o 
  -2  12   7      292.03      305.80     23.86 o 
  -1  12   7      666.43      576.31     30.26 o 
   0  12   7      866.15      859.92     39.47 o 
   1  12   7      355.99      351.20     34.12 o 
   2  12   7      621.64      548.53     42.81 o 
   3  12   7       63.26       86.05     26.70 o 
  -2  13   7      265.87      282.96     45.82 o 
  -1  13   7       30.42       47.34     24.75 o 
   0  13   7        4.93        6.76     19.05 o 
   1  13   7        0.06        9.37     26.76 o 
   2  13   7      339.86      329.12     37.46 o 
  -8   0   8      215.33      191.32     35.45 o 
  -6   0   8     3602.27     3383.46     98.17 o 
  -4   0   8     1516.03     1466.69     36.02 o 
  -2   0   8        3.61       16.25      8.27 o 
   0   0   8    10398.68    10171.69    260.34 o 
   2   0   8    20315.24    19602.64    697.71 o 
   4   0   8     1205.42     1125.83     53.52 o 
   6   0   8      600.06      556.56     44.15 o 
   8   0   8        0.63       -8.03     36.12 o 
  -8   1   8      272.36      304.88     27.42 o 
  -7   1   8       34.46       15.04     15.80 o 
  -6   1   8      104.02       96.03     14.28 o 
  -5   1   8      311.00      319.05     12.31 o 
  -4   1   8     1390.57     1376.50     34.10 o 
  -3   1   8     2832.81     2749.94     47.50 o 
  -2   1   8    10218.95    10950.30    204.10 o 
  -1   1   8    12713.37    12255.29    303.42 o 
   0   1   8     6581.84     6457.73    118.04 o 
   1   1   8     3214.60     3214.08     59.92 o 
   2   1   8       17.44        7.79      7.44 o 
   3   1   8       16.74       48.68      9.64 o 
   4   1   8       81.06       66.81     11.94 o 
   5   1   8       75.35       54.29     17.48 o 
   6   1   8       53.58       82.91     20.57 o 
   7   1   8       11.05       36.39     17.77 o 
   8   1   8        8.04       30.31     44.48 o 
  -8   2   8       70.64       47.83     22.23 o 
  -7   2   8      634.56      580.76     26.52 o 
  -6   2   8      176.55      158.88     19.63 o 
  -5   2   8     3350.90     3224.32     73.86 o 
  -4   2   8       18.74       10.05      6.76 o 
  -3   2   8     3053.36     3039.19     53.29 o 
  -2   2   8      209.75      231.07      9.59 o 
  -1   2   8      135.34      202.45      9.24 o 
   0   2   8      301.98      272.85     27.42 o 
   1   2   8     2892.58     2514.22     47.14 o 
   2   2   8      947.57      930.22     24.05 o 
   3   2   8     2524.90     2395.60     54.20 o 
   4   2   8      132.95      180.11     13.44 o 
   5   2   8      349.07      337.88     17.62 o 
   6   2   8       23.06        2.48     14.96 o 
   7   2   8        4.81      -18.97     22.22 o 
   8   2   8        0.23        7.08     30.77 o 
  -8   3   8      178.41      180.22     25.49 o 
  -7   3   8      105.55       90.70     16.73 o 
  -6   3   8      317.05      328.48     15.69 o 
  -5   3   8        1.93        8.34      9.08 o 
  -4   3   8     3108.95     2973.84     60.02 o 
  -3   3   8     1194.32     1083.66     24.96 o 
  -2   3   8    13108.83    13886.25    258.64 o 
  -1   3   8     4742.90     4610.02     98.45 o 
   0   3   8    10496.55    10104.35    307.71 o 
   1   3   8     1078.11     1073.22     25.95 o 
   2   3   8     1756.68     1807.32     41.43 o 
   3   3   8      145.63      154.80     14.19 o 
   4   3   8      263.08      243.12     21.99 o 
   5   3   8        1.88        4.17     12.66 o 
   6   3   8      204.75      210.93     17.70 o 
   7   3   8       16.30       17.06     23.18 o 
   8   3   8       37.87       20.07     28.10 o 
  -8   4   8      205.46      207.30     27.09 o 
  -7   4   8      277.42      299.38     44.82 o 
  -6   4   8     1225.80     1201.88     30.42 o 
  -5   4   8     1172.74     1150.00     43.45 o 
  -4   4   8     3242.62     3163.76     86.33 o 
  -3   4   8      408.77      414.90     14.57 o 
  -2   4   8        8.29       18.36      5.23 o 
  -1   4   8      662.93      649.61     18.93 o 
   0   4   8     2397.28     2326.99     63.76 o 
   1   4   8      100.01       69.72      7.01 o 
   2   4   8     4368.21     4118.26     89.20 o 
   3   4   8      233.43      219.39     12.46 o 
   4   4   8     5806.85     5392.85    116.37 o 
   5   4   8        2.65        3.22     13.09 o 
   6   4   8      154.28      155.79     22.46 o 
   7   4   8       50.46       37.40     24.36 o 
  -8   5   8        7.93       10.54     23.12 o 
  -7   5   8      886.30      917.83     32.35 o 
  -6   5   8       12.20        6.99     13.71 o 
  -5   5   8        4.77       15.78     11.84 o 
  -4   5   8      174.98      184.05     17.60 o 
  -3   5   8    10007.09     9894.06    189.94 o 
  -2   5   8      341.76      353.18     15.41 o 
  -1   5   8     6267.06     6560.10    144.30 o 
   0   5   8      232.54      251.85     18.84 o 
   1   5   8     1647.20     1610.14     37.52 o 
   2   5   8       32.66       38.41      7.85 o 
   3   5   8       74.42       75.77     11.78 o 
   4   5   8       91.11       91.05     13.58 o 
   5   5   8       63.27       80.34     14.64 o 
   6   5   8       93.87       77.45     21.49 o 
   7   5   8        3.29       -2.77     23.86 o 
  -8   6   8      175.21      145.42     27.12 o 
  -7   6   8      832.72      864.85     44.92 o 
  -6   6   8      757.14      752.52     38.93 o 
  -5   6   8     2229.34     2175.13     53.90 o 
  -4   6   8     2413.31     2347.14     56.47 o 
  -3   6   8      897.32      859.74     26.06 o 
  -2   6   8      225.16      225.66     12.51 o 
  -1   6   8      318.34      372.59     16.40 o 
   0   6   8      124.83      140.67     10.93 o 
   1   6   8     1502.33     1359.86     33.16 o 
   2   6   8      483.24      464.16     15.27 o 
   3   6   8     2225.89     2206.84     45.09 o 
   4   6   8     1242.65     1183.76     35.10 o 
   5   6   8      469.62      442.31     27.42 o 
   6   6   8       31.42        1.26     21.05 o 
   7   6   8        3.16       10.52     54.18 o 
  -7   7   8      135.84      151.17     19.28 o 
  -6   7   8      192.80      193.08     18.02 o 
  -5   7   8      412.94      407.33     21.73 o 
  -4   7   8      841.17      858.43     27.37 o 
  -3   7   8      686.71      659.30     22.89 o 
  -2   7   8     6593.03     6421.48    142.27 o 
  -1   7   8      265.49      275.39     14.67 o 
   0   7   8     5671.33     5589.24    124.35 o 
   1   7   8     1249.88     1213.80     30.97 o 
   2   7   8      501.37      485.03     18.77 o 
   3   7   8      477.93      450.57     26.65 o 
   4   7   8       27.43       23.36     12.73 o 
   5   7   8       24.44       20.86     18.64 o 
   6   7   8       47.31       60.52     30.10 o 
   7   7   8        3.63       -3.40     25.78 o 
  -7   8   8      129.15      146.12     20.33 o 
  -6   8   8      448.41      497.51     42.21 o 
  -5   8   8      338.51      372.09     38.98 o 
  -4   8   8      455.06      458.90     21.48 o 
  -3   8   8      108.82      115.94     13.06 o 
  -2   8   8      380.64      373.75     22.66 o 
  -1   8   8       74.68       94.80     30.10 o 
   0   8   8      204.52      255.80     17.62 o 
   1   8   8     2769.10     2675.46     74.94 o 
   2   8   8     1321.31     1293.96     28.92 o 
   3   8   8     1293.23     1231.54     29.24 o 
   4   8   8      622.32      623.49     54.18 o 
   5   8   8       85.81       73.59     21.01 o 
   6   8   8      277.41      259.88     35.12 o 
  -6   9   8        4.02        8.27     16.81 o 
  -5   9   8      242.33      268.94     19.41 o 
  -4   9   8        0.51       -8.10     16.85 o 
  -3   9   8     1824.18     1857.28     56.74 o 
  -2   9   8      109.81      119.54     16.67 o 
  -1   9   8     6361.53     6279.40    166.24 o 
   0   9   8       66.24       91.49     15.71 o 
   1   9   8     1436.80     1397.49     44.68 o 
   2   9   8     1108.78     1054.62     37.58 o 
   3   9   8        2.44       13.75     18.63 o 
   4   9   8      384.22      412.53     22.84 o 
   5   9   8      145.65      166.92     46.16 o 
   6   9   8       23.77       -9.22     23.78 o 
  -6  10   8      697.29      718.10     32.87 o 
  -5  10   8      428.79      451.11     28.81 o 
  -4  10   8      270.74      283.38     23.38 o 
  -3  10   8      423.22      415.45     25.22 o 
  -2  10   8        5.83       -8.49     15.59 o 
  -1  10   8        0.33       17.19     15.24 o 
   0  10   8      641.42      660.65     29.49 o 
   1  10   8      343.61      388.07     23.88 o 
   2  10   8     1295.87     1243.43     42.79 o 
   3  10   8      536.99      525.44     36.46 o 
   4  10   8       15.40        8.00     24.07 o 
   5  10   8      198.98      272.76     27.24 o 
  -5  11   8       43.18       50.78     27.76 o 
  -4  11   8      504.02      546.35     30.91 o 
  -3  11   8       22.47        8.92     18.37 o 
  -2  11   8     2272.67     2282.61     68.57 o 
  -1  11   8       42.92       37.64     17.62 o 
   0  11   8     1566.87     1458.80     48.24 o 
   1  11   8       26.51       47.60     17.70 o 
   2  11   8      123.13      147.17     27.43 o 
   3  11   8       74.94       82.95     24.75 o 
   4  11   8        3.27       -6.32     27.17 o 
  -4  12   8       93.76       28.44     21.51 o 
  -3  12   8      284.72      352.76     26.44 o 
  -2  12   8       12.15       26.36     18.37 o 
  -1  12   8       30.72       31.13     18.76 o 
   0  12   8        2.47        8.73     17.90 o 
   1  12   8      266.08      226.12     22.70 o 
   2  12   8       92.69      129.78     29.43 o 
   3  12   8      339.33      343.87     31.93 o 
  -2  13   8      272.79      271.55     25.22 o 
  -1  13   8      751.00      658.48     33.10 o 
   0  13   8        9.60       -4.44     19.32 o 
   1  13   8      374.00      325.11     36.12 o 
  -7   0   9       14.25       20.74     26.76 o 
  -5   0   9      149.81      113.05     22.74 o 
  -3   0   9     1202.09     1074.73     52.92 o 
  -1   0   9     8855.56     8762.50    322.43 o 
   1   0   9       54.05       71.18      9.70 o 
   3   0   9      102.69      122.31     21.07 o 
   5   0   9       55.13      105.69     26.76 o 
   7   0   9      217.56      260.89     38.13 o 
  -8   1   9      789.84      772.13     40.47 o 
  -7   1   9      777.07      756.80     36.66 o 
  -6   1   9      596.50      540.25     37.13 o 
  -5   1   9     1597.20     1589.26     68.24 o 
  -4   1   9      196.54      230.03     11.49 o 
  -3   1   9     1430.89     1462.11     36.81 o 
  -2   1   9     2442.53     2426.79     47.59 o 
  -1   1   9     1164.76     1150.45     34.53 o 
   0   1   9     1643.91     1518.15     32.54 o 
   1   1   9      286.59      295.96     10.92 o 
   2   1   9       65.33      109.57      9.22 o 
   3   1   9      770.84      848.38     26.84 o 
   4   1   9       40.64       72.19     12.73 o 
   5   1   9      635.54      682.49     25.62 o 
   6   1   9      195.10      226.74     18.60 o 
   7   1   9      220.27      182.73     20.26 o 
   8   1   9       21.36      -13.21     26.48 o 
  -8   2   9       47.67       16.64     21.74 o 
  -7   2   9      198.49      179.25     22.69 o 
  -6   2   9     1178.64     1053.69     69.57 o 
  -5   2   9       77.36       78.29     10.02 o 
  -4   2   9     2381.59     2250.28     55.71 o 
  -3   2   9      265.69      274.87     10.18 o 
  -2   2   9     1122.79     1086.92     23.65 o 
  -1   2   9       47.10       54.25      6.13 o 
   0   2   9      108.08      109.77      6.87 o 
   1   2   9      532.43      577.20     14.38 o 
   2   2   9      111.34      129.04      9.92 o 
   3   2   9       41.43       62.79     10.65 o 
   4   2   9       68.60       81.57     12.99 o 
   5   2   9        9.86       -7.97     13.44 o 
   6   2   9      158.38      180.65     18.04 o 
   7   2   9        0.42       -4.49     17.79 o 
   8   2   9       93.32      154.60     28.85 o 
  -8   3   9       73.37       50.17     32.78 o 
  -7   3   9     1275.76     1207.85     48.01 o 
  -6   3   9      128.34      144.10     12.48 o 
  -5   3   9      457.07      448.75     16.99 o 
  -4   3   9       19.06       31.37      8.46 o 
  -3   3   9     1458.30     1528.51     33.25 o 
  -2   3   9      125.53      129.64      7.76 o 
  -1   3   9     1294.34     1404.81     32.87 o 
   0   3   9      217.44      218.33     15.39 o 
   1   3   9     1305.86     1318.73     31.20 o 
   2   3   9      379.40      318.27     15.26 o 
   3   3   9      288.83      322.19     15.75 o 
   4   3   9      457.88      475.89     20.85 o 
   5   3   9      433.52      464.64     22.10 o 
   6   3   9       53.41       51.34     20.06 o 
   7   3   9      258.05      303.75     56.86 o 
  -8   4   9        9.79       -4.01     30.77 o 
  -7   4   9       30.07       40.44     20.10 o 
  -6   4   9      375.83      376.11     17.35 o 
  -5   4   9     1804.17     1779.07     82.07 o 
  -4   4   9      491.42      467.79     16.53 o 
  -3   4   9     2978.54     2903.75     58.62 o 
  -2   4   9        4.74       -5.68      6.31 o 
  -1   4   9      156.15      144.18      9.17 o 
   0   4   9       39.24       57.51     15.39 o 
   1   4   9      738.57      688.23     35.35 o 
   2   4   9       96.52      123.47      8.78 o 
   3   4   9      154.62      157.08     15.11 o 
   4   4   9      484.69      500.32     21.19 o 
   5   4   9      140.28      131.11     15.56 o 
   6   4   9        3.02       -0.48     16.21 o 
   7   4   9       76.86       70.68     30.44 o 
  -8   5   9      190.78      196.67     38.13 o 
  -7   5   9      133.08      149.17     17.77 o 
  -6   5   9     1435.20     1492.80     78.14 o 
  -5   5   9      300.09      286.35     16.33 o 
  -4   5   9      217.17      220.86     13.23 o 
  -3   5   9      186.91      186.48     10.90 o 
  -2   5   9      897.40      898.52     25.49 o 
  -1   5   9       17.42       11.73      7.88 o 
   0   5   9     1483.08     1473.09     60.54 o 
   1   5   9      352.25      345.61     18.16 o 
   2   5   9     1546.86     1427.64     30.16 o 
   3   5   9      406.12      430.55     18.51 o 
   4   5   9      205.22      227.80     15.32 o 
   5   5   9      109.02      118.74     16.79 o 
   6   5   9       89.65      110.98     22.91 o 
   7   5   9        4.74       -4.89     24.36 o 
  -7   6   9      306.87      281.64     21.07 o 
  -6   6   9      152.95      224.95     21.72 o 
  -5   6   9     1452.37     1437.04     48.60 o 
  -4   6   9     1017.71     1098.79     42.35 o 
  -3   6   9     1324.47     1313.68     35.08 o 
  -2   6   9     2421.18     2392.02     56.35 o 
  -1   6   9       43.23       54.77      9.35 o 
   0   6   9     2053.54     2057.02     61.88 o 
   1   6   9       93.86      114.74     13.12 o 
   2   6   9      445.18      449.95     18.35 o 
   3   6   9        0.22       -6.45      9.68 o 
   4   6   9       87.04       89.44     22.66 o 
   5   6   9      132.95      162.71     20.81 o 
   6   6   9       35.00       18.90     22.46 o 
   7   6   9       67.59       56.75     26.25 o 
  -7   7   9      690.43      768.87     78.74 o 
  -6   7   9      449.85      437.60     24.29 o 
  -5   7   9      386.21      389.98     21.23 o 
  -4   7   9     1238.83     1169.71     33.53 o 
  -3   7   9      188.31      180.03     13.49 o 
  -2   7   9     1518.91     1482.57     38.29 o 
  -1   7   9      875.68      846.37     25.29 o 
   0   7   9       48.17       53.95      9.96 o 
   1   7   9      308.60      323.29     19.12 o 
   2   7   9      483.18      460.34     19.75 o 
   3   7   9       31.26       20.36     14.19 o 
   4   7   9      183.03      175.53     15.53 o 
   5   7   9       90.31       71.71     20.07 o 
   6   7   9       70.66       70.32     23.59 o 
  -7   8   9       11.91       39.05     18.26 o 
  -6   8   9      640.05      634.46     28.28 o 
  -5   8   9       47.02       67.11     15.28 o 
  -4   8   9      665.64      695.58     25.56 o 
  -3   8   9      130.87      140.71     13.49 o 
  -2   8   9      161.18      174.20     13.39 o 
  -1   8   9      522.82      516.78     25.42 o 
   0   8   9      186.26      182.10     16.55 o 
   1   8   9       10.77       26.24     14.38 o 
   2   8   9      300.49      290.37     19.32 o 
   3   8   9       58.05       57.41     15.52 o 
   4   8   9       29.18      -22.08     24.75 o 
   5   8   9      211.88      206.68     23.52 o 
   6   8   9        8.85        7.71     23.32 o 
  -6   9   9      275.69      298.04     21.41 o 
  -5   9   9        2.03       -1.88     16.90 o 
  -4   9   9      159.92      146.71     16.08 o 
  -3   9   9       14.01        9.85     15.42 o 
  -2   9   9      936.05      949.97     71.58 o 
  -1   9   9      124.44      132.06     16.85 o 
   0   9   9     1255.27     1223.70     41.12 o 
   1   9   9      373.97      386.43     22.94 o 
   2   9   9      233.60      253.59     26.42 o 
   3   9   9      435.49      438.22     27.58 o 
   4   9   9      416.77      417.28     65.56 o 
   5   9   9       94.08      131.78     35.45 o 
  -5  10   9      446.18      546.79     32.85 o 
  -4  10   9      253.25      240.82     22.91 o 
  -3  10   9      259.79      307.57     38.80 o 
  -2  10   9      664.47      590.33     29.02 o 
  -1  10   9      538.74      509.45     27.43 o 
   0  10   9      595.99      499.95     26.65 o 
   1  10   9       33.73       40.63     16.67 o 
   2  10   9       34.87       71.36     17.51 o 
   3  10   9       30.17       47.42     21.74 o 
   4  10   9      188.87      155.40     27.60 o 
   5  10   9       11.05      -16.72     35.45 o 
  -4  11   9      184.64      185.26     23.42 o 
  -3  11   9       17.34       19.23     23.41 o 
  -2  11   9      585.66      519.52     29.02 o 
  -1  11   9      453.48      452.69     27.12 o 
   0  11   9       17.16       -7.64     16.95 o 
   1  11   9      310.93      330.61     23.86 o 
   2  11   9      244.90      243.50     30.77 o 
   3  11   9      417.54      373.91     30.23 o 
   4  11   9      135.92      188.92     30.17 o 
  -3  12   9      279.53      239.47     41.81 o 
  -2  12   9       54.06       87.70     20.38 o 
  -1  12   9      513.63      479.18     29.02 o 
   0  12   9       14.62        1.19     18.64 o 
   1  12   9      403.99      397.97     26.25 o 
   2  12   9        0.59        6.69     26.76 o 
   3  12   9        3.86       -4.75     29.77 o 
  -1  13   9      136.78      135.01     22.43 o 
   0  13   9      102.76       85.33     53.18 o 
  -8   0  10       10.13       47.50     32.78 o 
  -6   0  10       15.05       -6.69     23.41 o 
  -4   0  10      149.35      152.61     13.80 o 
  -2   0  10      445.89      474.95     28.76 o 
   0   0  10      659.81      662.25     34.12 o 
   2   0  10     3087.65     2935.00     79.90 o 
   4   0  10     7299.67     7037.18    185.39 o 
   6   0  10      489.33      473.61     44.15 o 
  -8   1  10       55.04       49.45     22.46 o 
  -7   1  10      465.77      443.49     29.75 o 
  -6   1  10       40.04       47.67     17.22 o 
  -5   1  10      916.95      862.93     35.69 o 
  -4   1  10      856.53      850.59     25.92 o 
  -3   1  10     2326.77     2432.67     50.10 o 
  -2   1  10      201.57      236.43     12.35 o 
  -1   1  10     2248.28     2103.93     84.80 o 
   0   1  10     1645.90     1681.98     49.73 o 
   1   1  10     4290.32     4443.69     82.57 o 
   2   1  10     1871.86     1893.71     38.19 o 
   3   1  10      522.52      558.50     20.83 o 
   4   1  10      123.29      222.75     69.90 o 
   5   1  10       98.19      131.08     15.94 o 
   6   1  10      541.81      518.62     24.83 o 
   7   1  10      194.97      221.13     21.15 o 
  -8   2  10       38.11        9.65     43.82 o 
  -7   2  10        8.78        3.18     19.15 o 
  -6   2  10      306.74      296.99     41.47 o 
  -5   2  10        8.09       -1.87     14.79 o 
  -4   2  10       31.16       40.05     10.68 o 
  -3   2  10        8.03       13.91      6.51 o 
  -2   2  10      209.79      228.59      9.61 o 
  -1   2  10      378.23      343.00     12.54 o 
   0   2  10       24.50       34.83      5.51 o 
   1   2  10     1958.60     1865.83     47.34 o 
   2   2  10       28.82       30.73      9.00 o 
   3   2  10     2990.01     2894.33     64.99 o 
   4   2  10      126.98      128.76     13.87 o 
   5   2  10     1077.22     1103.11     33.08 o 
   6   2  10       86.00       77.22     17.55 o 
   7   2  10       63.98       16.63     29.03 o 
  -8   3  10       13.07       12.71     32.78 o 
  -7   3  10       68.79       29.94     19.59 o 
  -6   3  10      185.86      201.18     21.01 o 
  -5   3  10      297.05      304.76     17.23 o 
  -4   3  10       32.96       37.93      9.11 o 
  -3   3  10      603.65      554.22     17.05 o 
  -2   3  10      577.00      583.34     15.91 o 
  -1   3  10      315.43      281.23     12.06 o 
   0   3  10     1866.95     1780.21     40.98 o 
   1   3  10      636.24      677.30     20.31 o 
   2   3  10      952.81      981.19     26.30 o 
   3   3  10       28.04       23.66     10.86 o 
   4   3  10       63.59       58.65     13.24 o 
   5   3  10       38.55       56.35     15.10 o 
   6   3  10      406.79      452.34     23.68 o 
   7   3  10       65.96       75.59     25.54 o 
  -8   4  10       35.02       60.87     34.12 o 
  -7   4  10        0.54       16.05     28.76 o 
  -6   4  10       46.27       38.19     13.69 o 
  -5   4  10       10.18        4.60      9.91 o 
  -4   4  10       40.75       48.59      9.45 o 
  -3   4  10      156.71      170.04     10.48 o 
  -2   4  10      347.02      379.44     16.43 o 
  -1   4  10      522.86      545.34     27.15 o 
   0   4  10     1705.97     1634.93     47.12 o 
   1   4  10      133.01      115.84     11.96 o 
   2   4  10     3863.63     3622.21     79.80 o 
   3   4  10      168.59      162.46     15.79 o 
   4   4  10      713.37      690.36     32.96 o 
   5   4  10      220.61      241.46     17.89 o 
   6   4  10      546.22      530.03     26.34 o 
   7   4  10       42.86       16.00     24.83 o 
  -7   5  10      388.67      376.62     40.81 o 
  -6   5  10      138.13      143.16     16.21 o 
  -5   5  10      399.96      445.99     30.07 o 
  -4   5  10      525.61      454.23     21.53 o 
  -3   5  10       35.15       55.35      9.26 o 
  -2   5  10      801.18      825.46     24.43 o 
  -1   5  10     2798.41     2785.99     55.90 o 
   0   5  10      132.68      165.78     13.12 o 
   1   5  10     2044.95     1986.63     56.67 o 
   2   5  10      148.67      165.74     12.70 o 
   3   5  10      967.79      901.97     33.07 o 
   4   5  10      383.51      380.85     20.39 o 
   5   5  10      209.04      258.85     18.54 o 
   6   5  10      319.63      373.62     54.85 o 
   7   5  10      528.38      652.69     39.49 o 
  -7   6  10       46.91       41.50     31.44 o 
  -6   6  10        4.85      -14.02     14.53 o 
  -5   6  10       98.70       89.69     14.25 o 
  -4   6  10        7.72       -2.70     11.38 o 
  -3   6  10       94.28       91.22     14.88 o 
  -2   6  10     1540.38     1435.21     36.98 o 
  -1   6  10      198.77      228.16     12.88 o 
   0   6  10      269.74      246.83     16.39 o 
   1   6  10     2590.48     2471.92     69.46 o 
   2   6  10       75.38       77.51     12.02 o 
   3   6  10     2377.70     2355.48     68.34 o 
   4   6  10       38.77       61.80     17.48 o 
   5   6  10     1090.37     1044.94     32.82 o 
   6   6  10      276.01      280.37     26.49 o 
  -7   7  10       33.52       19.98     45.15 o 
  -6   7  10      150.67      199.46     18.36 o 
  -5   7  10      376.80      346.91     19.82 o 
  -4   7  10      112.14      146.38     15.16 o 
  -3   7  10     1387.20     1248.78     34.39 o 
  -2   7  10      259.24      275.60     15.14 o 
  -1   7  10     2554.36     2390.79     56.86 o 
   0   7  10     1080.28     1068.21     30.03 o 
   1   7  10      240.55      267.72     17.68 o 
   2   7  10     1137.04     1096.22     30.98 o 
   3   7  10       18.32       15.26     16.90 o 
   4   7  10        7.09      -10.49     17.26 o 
   5   7  10        1.07        5.35     29.43 o 
   6   7  10      319.40      286.31     40.81 o 
  -6   8  10       18.36       29.51     16.78 o 
  -5   8  10       18.75       22.59     14.74 o 
  -4   8  10      117.09      112.32     14.89 o 
  -3   8  10        2.99        8.54     11.84 o 
  -2   8  10      211.95      219.59     14.71 o 
  -1   8  10       10.16        7.92     14.05 o 
   0   8  10      498.99      490.84     51.84 o 
   1   8  10       38.71       65.09     27.43 o 
   2   8  10      829.53      778.71     26.52 o 
   3   8  10      714.39      687.17     27.91 o 
   4   8  10      682.70      688.34     48.16 o 
   5   8  10      518.17      520.44     44.15 o 
   6   8  10       62.42       78.94     37.46 o 
  -6   9  10        6.80       -0.77     17.57 o 
  -5   9  10      256.95      291.51     20.31 o 
  -4   9  10       49.24       60.74     15.10 o 
  -3   9  10      977.28      927.19     39.47 o 
  -2   9  10      650.07      609.74     31.44 o 
  -1   9  10      740.01      693.71     29.90 o 
   0   9  10       43.94       34.32     15.72 o 
   1   9  10     1650.27     1559.41     49.39 o 
   2   9  10      209.18      172.23     18.64 o 
   3   9  10      123.88      133.64     23.14 o 
   4   9  10        8.68       59.54     30.77 o 
   5   9  10      134.37      140.48     36.79 o 
  -5  10  10      262.32      239.20     24.80 o 
  -4  10  10        0.23       -3.01     39.13 o 
  -3  10  10       16.80       29.08     17.51 o 
  -2  10  10       21.06       18.72     16.55 o 
  -1  10  10      180.12      206.32     19.72 o 
   0  10  10        5.10      -10.35     15.75 o 
   1  10  10      801.69      773.77     33.28 o 
   2  10  10       86.76       97.11     18.76 o 
   3  10  10      531.50      519.10     32.17 o 
   4  10  10      693.47      625.51     38.08 o 
  -4  11  10      485.99      510.61     31.24 o 
  -3  11  10      535.20      508.41     43.15 o 
  -2  11  10      423.02      434.17     26.95 o 
  -1  11  10      228.41      217.67     33.11 o 
   0  11  10      599.13      568.62     29.90 o 
   1  11  10       34.49       37.31     18.47 o 
   2  11  10      238.83      253.73     34.45 o 
   3  11  10      127.50      120.53     26.10 o 
  -3  12  10       78.49       60.58     21.70 o 
  -2  12  10       16.70       45.13     20.19 o 
  -1  12  10       85.30       98.37     20.75 o 
   0  12  10      485.33      478.32     28.61 o 
   1  12  10       36.19       53.39     25.75 o 
   2  12  10      487.49      458.90     40.14 o 
  -7   0  11     1055.72      893.04     58.87 o 
  -5   0  11       80.38       86.29     23.41 o 
  -3   0  11     3426.20     3422.90     97.90 o 
  -1   0  11     1973.52     1868.36     76.26 o 
   1   0  11      654.24      650.21     36.79 o 
   3   0  11     2183.76     2052.77     60.05 o 
   5   0  11     1138.44     1130.21     42.10 o 
   7   0  11      357.97      342.61     56.86 o 
  -8   1  11       72.12       59.45     23.38 o 
  -7   1  11      514.26      480.79     42.14 o 
  -6   1  11      645.33      582.76     31.45 o 
  -5   1  11      951.27      866.19     36.18 o 
  -4   1  11      141.44      144.18     12.70 o 
  -3   1  11      347.13      354.24     15.18 o 
  -2   1  11      214.67      292.09     18.64 o 
  -1   1  11       75.16       74.00     11.32 o 
   0   1  11     1488.41     1364.49     41.63 o 
   1   1  11     2842.30     2721.40     60.83 o 
   2   1  11     3879.86     3720.01     82.09 o 
   3   1  11     1035.43     1025.34     25.57 o 
   4   1  11      291.49      304.30     17.25 o 
   5   1  11      140.38      149.55     16.84 o 
   6   1  11      279.67      278.44     20.80 o 
   7   1  11        0.22      -18.13     24.77 o 
  -8   2  11       34.61       13.43     27.76 o 
  -7   2  11      154.31      119.82     22.46 o 
  -6   2  11       33.07       33.76     18.21 o 
  -5   2  11        0.24      -12.74     11.37 o 
  -4   2  11     1860.90     1810.67     96.77 o 
  -3   2  11      161.92      181.91     21.75 o 
  -2   2  11     5153.56     5186.67    116.33 o 
  -1   2  11       27.56       33.61      6.49 o 
   0   2  11     1461.07     1392.71     29.35 o 
   1   2  11       43.83       42.69      8.68 o 
   2   2  11      338.28      340.68     20.19 o 
   3   2  11      762.88      824.84     43.98 o 
   4   2  11     2001.29     2042.12     73.12 o 
   5   2  11      210.42      223.45     17.89 o 
   6   2  11      705.14      711.27     29.06 o 
   7   2  11       29.24       40.80     22.55 o 
  -8   3  11        1.47       -6.02     32.11 o 
  -7   3  11       17.03       13.41     20.10 o 
  -6   3  11       38.03       34.12     17.97 o 
  -5   3  11      457.21      441.29     20.92 o 
  -4   3  11       77.39       77.25     12.10 o 
  -3   3  11      387.73      372.06     18.63 o 
  -2   3  11       56.24       47.27      7.48 o 
  -1   3  11     2223.54     2098.00     58.14 o 
   0   3  11     1525.98     1366.90     38.37 o 
   1   3  11     5043.65     4853.95    104.37 o 
   2   3  11     1257.10     1230.01     55.52 o 
   3   3  11     3647.67     3501.90     95.74 o 
   4   3  11       63.46       74.67     16.30 o 
   5   3  11       58.15       56.81     16.09 o 
   6   3  11        1.66      -17.97     18.11 o 
   7   3  11      151.56      160.66     27.90 o 
  -7   4  11        5.63       -8.03     28.10 o 
  -6   4  11       15.45        5.86     13.86 o 
  -5   4  11      234.51      239.50     16.33 o 
  -4   4  11      426.51      425.90     20.45 o 
  -3   4  11     3041.32     2975.21     60.95 o 
  -2   4  11     1373.27     1334.89     34.44 o 
  -1   4  11     4562.36     4360.82     94.45 o 
   0   4  11      107.42      111.16      9.61 o 
   1   4  11        5.57        8.25      8.75 o 
   2   4  11      171.24      180.56     15.59 o 
   3   4  11      495.41      475.63     27.09 o 
   4   4  11      114.39       98.52     17.90 o 
   5   4  11     1700.63     1688.39     50.77 o 
   6   4  11      333.58      322.16     22.11 o 
   7   4  11      553.71      639.56     68.23 o 
  -7   5  11       83.69       39.47     30.10 o 
  -6   5  11      113.08      122.66     20.32 o 
  -5   5  11      180.27      165.78     19.15 o 
  -4   5  11     1828.27     1709.92     43.35 o 
  -3   5  11       85.28       82.47      9.98 o 
  -2   5  11      390.60      459.46     18.48 o 
  -1   5  11       68.08       97.81      8.88 o 
   0   5  11     3726.27     3484.97     94.29 o 
   1   5  11      139.15      172.30     17.59 o 
   2   5  11     3322.45     3275.08     80.59 o 
   3   5  11       88.48      101.63     16.37 o 
   4   5  11      809.85      780.20     32.85 o 
   5   5  11        1.14      -19.06     18.92 o 
   6   5  11       31.90       39.47     32.78 o 
  -7   6  11       83.14       46.02     22.69 o 
  -6   6  11       20.87       24.35     19.12 o 
  -5   6  11      206.95      223.91     39.47 o 
  -4   6  11     1114.66     1080.64     38.38 o 
  -3   6  11     1210.03     1199.88     32.96 o 
  -2   6  11     2277.88     2218.37     53.48 o 
  -1   6  11     2270.18     2118.57     51.13 o 
   0   6  11      942.90      868.11     30.95 o 
   1   6  11       34.64       37.25     22.08 o 
   2   6  11        0.36        1.59     12.43 o 
   3   6  11        1.69       25.58     16.00 o 
   4   6  11      141.38      160.31     44.48 o 
   5   6  11      246.90      271.97     43.82 o 
   6   6  11      265.78      218.08     37.46 o 
  -6   7  11      110.36       96.44     22.17 o 
  -5   7  11      197.29      211.88     17.17 o 
  -4   7  11      105.76      105.76     14.22 o 
  -3   7  11       34.08       42.52     11.82 o 
  -2   7  11       13.56       12.48     10.73 o 
  -1   7  11     1047.72     1003.64     29.04 o 
   0   7  11      188.11      191.43     13.16 o 
   1   7  11     3536.07     3430.09    130.44 o 
   2   7  11       91.48       98.88     13.93 o 
   3   7  11     1768.05     1725.75     48.53 o 
   4   7  11       78.93      107.13     20.32 o 
   5   7  11        3.46      -16.72     30.77 o 
   6   7  11       33.14       12.04     35.45 o 
  -6   8  11        3.01        9.68     21.22 o 
  -5   8  11      282.70      306.04     23.57 o 
  -4   8  11      225.80      268.49     19.02 o 
  -3   8  11      818.66      821.09     27.40 o 
  -2   8  11      741.61      759.91     25.41 o 
  -1   8  11      179.09      192.13     17.68 o 
   0   8  11      319.31      299.74     20.08 o 
   1   8  11       29.08       34.69     14.45 o 
   2   8  11      184.98      182.68     16.58 o 
   3   8  11     1018.99      956.61     37.69 o 
   4   8  11     1092.64     1108.80     42.57 o 
   5   8  11      644.32      583.99     50.84 o 
  -5   9  11        1.04       -8.47     19.45 o 
  -4   9  11       29.10       22.37     14.41 o 
  -3   9  11       31.29       43.75     17.03 o 
  -2   9  11       31.87       25.29     15.59 o 
  -1   9  11      148.31      134.79     26.76 o 
   0   9  11     1192.02     1124.81     39.87 o 
   1   9  11       67.61       92.23     17.20 o 
   2   9  11     2421.83     2355.31     57.93 o 
   3   9  11        0.72      -25.28     16.85 o 
   4   9  11      268.57      321.76     37.46 o 
   5   9  11        8.03       30.10     36.79 o 
  -5  10  11       95.03      104.84     23.75 o 
  -4  10  11      145.76      149.44     22.29 o 
  -3  10  11     1009.78      988.07     38.78 o 
  -2  10  11      457.88      406.99     25.30 o 
  -1  10  11      532.98      511.40     29.10 o 
   0  10  11      111.99       88.56     17.84 o 
   1  10  11      192.46      185.25     20.38 o 
   2  10  11       26.91       64.63     24.66 o 
   3  10  11      324.06      356.72     31.43 o 
   4  10  11      158.36       86.96     36.79 o 
  -4  11  11       37.73       49.50     28.76 o 
  -3  11  11        6.95       25.54     18.94 o 
  -2  11  11       79.80       77.12     20.19 o 
  -1  11  11      298.02      294.12     23.80 o 
   0  11  11        9.51      -10.02     17.84 o 
   1  11  11     1596.63     1551.51     52.23 o 
   2  11  11       79.79       68.23     30.77 o 
   3  11  11      625.30      778.72     43.96 o 
  -2  12  11      591.55      537.22     37.46 o 
  -1  12  11       85.04       69.17     22.41 o 
   0  12  11       89.70       90.38     20.95 o 
   1  12  11        0.94       -0.47     20.19 o 
  -8   0  12      609.30      503.71     52.18 o 
  -6   0  12      632.87      594.69     46.83 o 
  -4   0  12      143.49      133.79     23.41 o 
  -2   0  12     1664.92     1582.05     66.89 o 
   0   0  12     6657.24     6477.38    242.16 o 
   2   0  12     2713.63     2790.83    111.71 o 
   4   0  12       28.50       44.28     16.79 o 
   6   0  12      128.52      119.05     23.75 o 
  -8   1  12        4.89       -2.08     22.69 o 
  -7   1  12      796.31      692.97     37.13 o 
  -6   1  12      435.29      426.91     29.79 o 
  -5   1  12     2442.68     2185.52     71.66 o 
  -4   1  12     1035.03     1052.45     36.47 o 
  -3   1  12     3474.76     3534.95    122.43 o 
  -2   1  12     3390.17     3560.17     96.73 o 
  -1   1  12     1033.85     1131.10     36.66 o 
   0   1  12       81.17      118.67     13.95 o 
   1   1  12      895.52      819.96     30.74 o 
   2   1  12      601.25      592.77     27.20 o 
   3   1  12      405.94      358.37     21.24 o 
   4   1  12      123.22      150.76     15.70 o 
   5   1  12       23.16       32.64     13.61 o 
   6   1  12       38.89       41.01     15.45 o 
   7   1  12        2.26      -20.88     16.88 o 
  -8   2  12        6.51       -4.13     23.88 o 
  -7   2  12      245.13      216.04     24.83 o 
  -6   2  12       10.39       18.40     18.92 o 
  -5   2  12      109.39       95.47     17.73 o 
  -4   2  12      877.63      818.03     29.62 o 
  -3   2  12     4335.17     4449.81    105.08 o 
  -2   2  12        6.75        9.27     10.30 o 
  -1   2  12     7787.17     7635.38    200.79 o 
   0   2  12       30.42       20.91     12.47 o 
   1   2  12     3791.81     3720.66    101.93 o 
   2   2  12        0.79       10.82     10.62 o 
   3   2  12      455.61      495.59     25.75 o 
   4   2  12       31.12       18.88     17.26 o 
   5   2  12        9.63      -12.38     18.92 o 
   6   2  12        0.02      -15.96     17.62 o 
   7   2  12        8.02      -28.40     19.64 o 
  -7   3  12       80.25       49.33     21.49 o 
  -6   3  12      254.92      252.19     23.65 o 
  -5   3  12      341.33      316.60     18.81 o 
  -4   3  12     2059.32     2001.17    100.52 o 
  -3   3  12      297.93      322.79     16.86 o 
  -2   3  12      230.19      287.82     15.13 o 
  -1   3  12       93.24      137.44     14.46 o 
   0   3  12      166.96      144.63     14.85 o 
   1   3  12      365.78      354.43     17.20 o 
   2   3  12      627.24      554.37     25.33 o 
   3   3  12      433.68      440.53     24.47 o 
   4   3  12      250.57      255.45     37.46 o 
   5   3  12      265.32      245.50     23.65 o 
   6   3  12       23.73       16.25     22.17 o 
   7   3  12       27.93      -51.51     37.46 o 
  -7   4  12      276.94      236.14     38.13 o 
  -6   4  12      551.91      510.30     32.11 o 
  -5   4  12      144.17      142.55     14.76 o 
  -4   4  12       54.18       72.53     13.23 o 
  -3   4  12      159.38      169.69     14.42 o 
  -2   4  12     3739.60     3709.37    107.06 o 
  -1   4  12      504.22      497.60     18.02 o 
   0   4  12     1383.09     1255.09     32.14 o 
   1   4  12       21.40       28.84     12.44 o 
   2   4  12      397.99      381.48     22.47 o 
   3   4  12        4.74      -17.39     15.24 o 
   4   4  12      203.10      201.93     28.10 o 
   5   4  12       41.80       49.28     20.57 o 
   6   4  12       41.27       22.48     22.91 o 
  -7   5  12       25.89      -17.39     30.77 o 
  -6   5  12      230.88      253.67     23.16 o 
  -5   5  12     1024.37     1105.14     99.00 o 
  -4   5  12      598.63      547.47     23.15 o 
  -3   5  12     2628.64     2647.10     65.75 o 
  -2   5  12      530.94      507.48     19.49 o 
  -1   5  12       62.70       91.68      9.15 o 
   0   5  12      177.00      167.32     11.92 o 
   1   5  12      177.45      170.00     19.73 o 
   2   5  12       35.01       24.70     14.97 o 
   3   5  12     1743.51     1667.01     52.19 o 
   4   5  12      420.98      442.36     28.33 o 
   5   5  12      202.81      183.40     23.18 o 
   6   5  12      265.93      214.73     38.80 o 
  -7   6  12      403.56      393.34     43.48 o 
  -6   6  12       79.34      117.07     21.22 o 
  -5   6  12       57.16       35.65     18.21 o 
  -4   6  12        2.50       14.01     23.41 o 
  -3   6  12      707.17      745.31     31.93 o 
  -2   6  12     1091.59     1115.44     31.19 o 
  -1   6  12     2749.52     2809.10     66.13 o 
   0   6  12        5.24        0.29     17.39 o 
   1   6  12     2316.35     2250.33     94.99 o 
   2   6  12      397.98      395.01     20.80 o 
   3   6  12      951.27      970.29     46.49 o 
   4   6  12       94.52       81.94     20.32 o 
   5   6  12       99.00       85.27     22.69 o 
   6   6  12       27.97       62.21     35.45 o 
  -6   7  12      448.64      483.49     36.12 o 
  -5   7  12      161.43      148.21     21.27 o 
  -4   7  12     1570.93     1521.98     52.23 o 
  -3   7  12      681.07      595.12     23.09 o 
  -2   7  12      918.58      875.43     27.10 o 
  -1   7  12      600.85      554.80     27.85 o 
   0   7  12       22.89       19.25     11.01 o 
   1   7  12      793.01      731.28     30.29 o 
   2   7  12      681.88      648.96     24.07 o 
   3   7  12       40.29       46.46     18.37 o 
   4   7  12      109.59       82.43     21.27 o 
   5   7  12        2.05      -44.15     32.11 o 
  -6   8  12      109.47      108.22     23.59 o 
  -5   8  12        5.72      -11.03     19.24 o 
  -4   8  12      166.84      197.67     16.65 o 
  -3   8  12      563.17      577.74     23.78 o 
  -2   8  12      370.14      327.33     18.36 o 
  -1   8  12      693.98      704.40     30.10 o 
   0   8  12     1492.44     1369.65     44.61 o 
   1   8  12      146.47      158.89     17.84 o 
   2   8  12      764.04      725.95     26.88 o 
   3   8  12       41.96       43.18     17.07 o 
   4   8  12       89.69       82.02     22.22 o 
   5   8  12        1.29      -14.05     34.12 o 
  -5   9  12      468.62      525.23     33.82 o 
  -4   9  12       18.47       12.79     14.51 o 
  -3   9  12      795.01      782.33     34.23 o 
  -2   9  12       15.58       13.71     16.39 o 
  -1   9  12      349.04      327.16     22.29 o 
   0   9  12      124.07      144.93     18.64 o 
   1   9  12      364.81      398.33     27.09 o 
   2   9  12      121.04      118.80     17.46 o 
   3   9  12      151.50      166.65     21.58 o 
   4   9  12       29.75        7.36     30.77 o 
  -4  10  12      182.47      230.83     37.13 o 
  -3  10  12       27.02       38.06     20.74 o 
  -2  10  12      581.69      631.30     31.12 o 
  -1  10  12      378.22      367.05     24.38 o 
   0  10  12      953.06      938.79     37.50 o 
   1  10  12      520.05      510.33     29.33 o 
   2  10  12      202.43      226.62     22.27 o 
   3  10  12      358.90      411.25     52.18 o 
  -3  11  12        2.68      -15.34     18.94 o 
  -2  11  12      969.92      837.22     36.60 o 
  -1  11  12      183.81      183.89     22.10 o 
   0  11  12       24.33       12.01     19.24 o 
   1  11  12      410.54      404.32     26.91 o 
   2  11  12      181.22      172.18     22.09 o 
  -7   0  13      222.37      208.04     36.12 o 
  -5   0  13       22.83       24.08     24.08 o 
  -3   0  13      432.16      452.81     25.42 o 
  -1   0  13      265.41      316.41     30.10 o 
   1   0  13      258.01      274.94     27.43 o 
   3   0  13       17.62       27.43     23.41 o 
   5   0  13      717.48      740.52     50.17 o 
  -7   1  13        2.85        6.05     20.57 o 
  -6   1  13        1.38        9.55     19.15 o 
  -5   1  13       28.88        6.04     16.31 o 
  -4   1  13        2.49        5.94     12.07 o 
  -3   1  13       42.17       58.36     10.68 o 
  -2   1  13     1227.83     1330.38     42.09 o 
  -1   1  13       20.98       32.97     13.47 o 
   0   1  13      602.71      600.79     26.49 o 
   1   1  13      267.92      285.58     35.79 o 
   2   1  13      220.64      236.51     18.92 o 
   3   1  13       83.04      119.36     18.43 o 
   4   1  13      170.24      174.99     20.80 o 
   5   1  13       25.10        4.85     16.60 o 
   6   1  13       31.21       32.73     18.79 o 
  -7   2  13      212.23      180.85     25.02 o 
  -6   2  13     1085.86     1100.63     46.36 o 
  -5   2  13        4.30       -9.25     16.27 o 
  -4   2  13      954.41     1000.84     98.73 o 
  -3   2  13      134.03      140.44     14.53 o 
  -2   2  13      157.56      171.89     13.55 o 
  -1   2  13      279.99      299.35     21.74 o 
   0   2  13       35.50       59.30     14.10 o 
   1   2  13      689.55      718.21     29.56 o 
   2   2  13       45.01       45.12     15.59 o 
   3   2  13       31.69       20.73     16.31 o 
   4   2  13      327.46      365.68     21.81 o 
   5   2  13      148.27      118.64     22.46 o 
   6   2  13      409.27      473.28     31.22 o 
  -7   3  13       70.18       38.93     47.83 o 
  -6   3  13        0.74        2.36     18.90 o 
  -5   3  13      224.50      254.90     20.51 o 
  -4   3  13      344.46      355.43     19.44 o 
  -3   3  13      951.41     1034.21     45.26 o 
  -2   3  13     1126.09     1155.31     41.29 o 
  -1   3  13      341.21      352.12     22.10 o 
   0   3  13      490.52      470.67     24.80 o 
   1   3  13      283.96      305.03     19.80 o 
   2   3  13      182.14      181.15     18.90 o 
   3   3  13        5.57        1.65     39.80 o 
   4   3  13      106.62      127.03     20.00 o 
   5   3  13       54.28       58.49     21.52 o 
   6   3  13        0.19      -15.05     23.18 o 
  -7   4  13      473.12      456.89     45.49 o 
  -6   4  13      281.15      270.25     36.12 o 
  -5   4  13      813.47      774.13     57.43 o 
  -4   4  13        0.56      -12.46     12.73 o 
  -3   4  13      117.57      126.41     14.54 o 
  -2   4  13        0.92       -8.60     14.37 o 
  -1   4  13        5.93       12.35     13.82 o 
   0   4  13      377.96      381.54     23.12 o 
   1   4  13       15.50        0.34     14.76 o 
   2   4  13      321.63      325.05     21.42 o 
   3   4  13      674.02      651.07     30.44 o 
   4   4  13        9.18      -22.80     18.28 o 
   5   4  13      195.82      188.44     24.58 o 
   6   4  13       41.51       34.98     24.58 o 
  -7   5  13       49.73       71.58     32.78 o 
  -6   5  13       23.33       11.97     21.07 o 
  -5   5  13       62.14       14.38     17.97 o 
  -4   5  13     1068.65     1025.82     39.02 o 
  -3   5  13        1.51       -2.99     12.59 o 
  -2   5  13       92.03      135.74     17.70 o 
  -1   5  13       35.48       11.84     15.24 o 
   0   5  13      413.78      424.08     24.75 o 
   1   5  13       78.97      110.63     16.23 o 
   2   5  13      590.03      571.89     28.00 o 
   3   5  13        2.40       -1.38     23.08 o 
   4   5  13      664.69      641.69     32.81 o 
   5   5  13       40.93       -1.35     21.27 o 
   6   5  13      356.39      357.22     43.48 o 
  -6   6  13      331.37      369.16     61.88 o 
  -5   6  13      370.50      369.34     42.14 o 
  -4   6  13       33.21       41.16     17.62 o 
  -3   6  13        2.44        2.86     20.07 o 
  -2   6  13       92.43      119.17     17.90 o 
  -1   6  13        4.26       26.30     15.71 o 
   0   6  13       47.23       56.96     11.40 o 
   1   6  13      256.29      257.13     15.98 o 
   2   6  13        8.12      -15.59     13.21 o 
   3   6  13       13.45       24.70     17.84 o 
   4   6  13      186.51      184.45     40.14 o 
   5   6  13        2.48       -2.90     21.99 o 
  -6   7  13       12.84       -0.51     21.27 o 
  -5   7  13       92.47      133.98     21.49 o 
  -4   7  13       47.37       29.80     18.10 o 
  -3   7  13      902.72      912.81     43.15 o 
  -2   7  13       45.83       61.75     17.14 o 
  -1   7  13      924.95      887.49     34.17 o 
   0   7  13      138.63      165.49     19.17 o 
   1   7  13      363.47      355.03     18.69 o 
   2   7  13       81.30      106.51     16.14 o 
   3   7  13      115.90      135.91     20.38 o 
   4   7  13       65.87       37.88     21.22 o 
   5   7  13       47.12       65.56     34.79 o 
  -5   8  13      360.80      383.26     44.15 o 
  -4   8  13       31.13       17.18     18.57 o 
  -3   8  13      365.64      344.14     24.83 o 
  -2   8  13       47.86       43.43     12.92 o 
  -1   8  13       25.63       14.67     15.22 o 
   0   8  13       48.18       48.42     16.20 o 
   1   8  13      351.99      339.29     22.02 o 
   2   8  13        1.74       -3.21     15.03 o 
   3   8  13      427.73      398.79     32.78 o 
   4   8  13        3.66       18.06     24.08 o 
  -5   9  13      166.94      176.83     39.13 o 
  -4   9  13       40.38       42.55     21.07 o 
  -3   9  13       18.20       26.76     28.10 o 
  -2   9  13      924.02      903.38     44.15 o 
  -1   9  13       52.51       56.59     17.36 o 
   0   9  13      270.98      298.32     22.34 o 
   1   9  13      481.44      477.24     28.19 o 
   2   9  13       58.30       73.97     17.47 o 
   3   9  13        1.07       -9.34     18.62 o 
   4   9  13       62.95       70.24     34.79 o 
  -4  10  13      321.49      302.36     38.13 o 
  -3  10  13       95.67      111.71     20.08 o 
  -2  10  13       55.38       24.01     18.16 o 
  -1  10  13       19.78       -0.72     17.84 o 
   0  10  13        3.75       10.49     18.16 o 
   1  10  13        1.29       24.38     18.96 o 
   2  10  13      159.30      173.57     20.77 o 
   3  10  13       95.63      125.64     24.15 o 
  -2  11  13        7.53      -22.52     25.09 o 
  -1  11  13      436.24      375.48     27.09 o 
   0  11  13      158.48      154.84     22.76 o 
   1  11  13      163.95      176.49     23.24 o 
  -6   0  14       13.02      -41.14     27.43 o 
  -4   0  14       69.31       52.85     25.42 o 
  -2   0  14     1898.39     1830.23     77.60 o 
   0   0  14     2862.11     2807.56    112.38 o 
   2   0  14     2620.29     2491.15    103.02 o 
   4   0  14      506.51      428.79     40.14 o 
   6   0  14       70.35       42.81     34.12 o 
  -7   1  14       21.02       27.76     22.70 o 
  -6   1  14      138.74      163.79     33.11 o 
  -5   1  14      422.78      373.42     26.48 o 
  -4   1  14      772.32      754.65     45.43 o 
  -3   1  14      390.06      376.39     20.80 o 
  -2   1  14       56.93       63.72     15.11 o 
  -1   1  14      334.78      366.92     22.37 o 
   0   1  14      190.68      219.15     18.43 o 
   1   1  14      277.70      291.28     31.11 o 
   2   1  14       31.83       32.49     16.27 o 
   3   1  14      425.87      489.73     28.59 o 
   4   1  14      535.64      611.73     32.40 o 
   5   1  14      554.55      555.91     33.35 o 
   6   1  14      217.90      257.90     27.91 o 
  -7   2  14      125.10       85.53     23.88 o 
  -6   2  14      201.64      179.43     28.76 o 
  -5   2  14      140.53      168.62     27.43 o 
  -4   2  14       29.66       17.72     13.36 o 
  -3   2  14      322.69      391.73     21.75 o 
  -2   2  14      589.54      573.38     28.67 o 
  -1   2  14     2759.79     2757.62     78.04 o 
   0   2  14       91.84       90.27     16.06 o 
   1   2  14     4555.64     4682.36    127.71 o 
   2   2  14       51.33       46.04     16.75 o 
   3   2  14     1307.03     1301.15     46.83 o 
   4   2  14       12.86       20.07     19.87 o 
   5   2  14        4.86      -32.28     21.52 o 
   6   2  14       44.78       27.01     24.07 o 
  -7   3  14       31.47       -3.01     34.45 o 
  -6   3  14      104.45       71.48     22.22 o 
  -5   3  14       44.69       26.86     14.65 o 
  -4   3  14       10.65       -2.86     13.51 o 
  -3   3  14      152.25      153.64     15.69 o 
  -2   3  14      245.27      233.06     20.34 o 
  -1   3  14       17.01       -5.29     14.28 o 
   0   3  14       61.50       65.10     15.32 o 
   1   3  14      420.98      412.48     25.49 o 
   2   3  14      801.72      761.55     32.87 o 
   3   3  14     1124.04     1146.25     42.81 o 
   4   3  14     1168.87     1115.13     60.87 o 
   5   3  14      398.77      478.96     43.48 o 
   6   3  14      517.75      594.02     53.52 o 
  -6   4  14      160.68      170.58     34.79 o 
  -5   4  14       32.83       26.47     14.88 o 
  -4   4  14      104.90      156.27     27.53 o 
  -3   4  14      222.27      204.79     16.86 o 
  -2   4  14      220.85      237.81     20.57 o 
  -1   4  14       16.02       32.29     16.39 o 
   0   4  14     2971.52     2892.13     82.30 o 
   1   4  14       99.08      103.13     17.62 o 
   2   4  14     1529.52     1636.61     53.44 o 
   3   4  14       10.16      -20.07     28.10 o 
   4   4  14       11.02       33.45     31.44 o 
   5   4  14        2.32      -33.14     22.43 o 
   6   4  14       88.46       83.28     27.43 o 
  -6   5  14      112.67      108.43     43.15 o 
  -5   5  14       21.59       40.12     19.38 o 
  -4   5  14      354.29      330.62     19.95 o 
  -3   5  14       87.28       55.83     14.65 o 
  -2   5  14      372.23      350.66     24.54 o 
  -1   5  14      216.99      231.04     36.12 o 
   0   5  14       26.70       28.03     25.75 o 
   1   5  14      297.56      311.74     26.76 o 
   2   5  14       47.24       32.78     26.76 o 
   3   5  14      241.31      245.50     34.79 o 
   4   5  14       78.93       92.92     24.42 o 
   5   5  14      680.71      723.79     38.55 o 
  -6   6  14      148.61      122.95     23.38 o 
  -5   6  14        0.45       -9.33     18.90 o 
  -4   6  14       57.00       76.82     19.32 o 
  -3   6  14      151.09      172.49     29.10 o 
  -2   6  14       92.93       92.33     27.09 o 
  -1   6  14     1020.20     1029.59     39.95 o 
   0   6  14      347.30      366.45     24.58 o 
   1   6  14     1406.66     1374.68     67.56 o 
   2   6  14      215.50      208.71     32.78 o 
   3   6  14      478.36      475.07     29.62 o 
   4   6  14       10.68       -1.69     21.22 o 
   5   6  14       27.84       14.47     24.11 o 
  -5   7  14      213.70      198.07     23.59 o 
  -4   7  14      150.25      144.57     21.22 o 
  -3   7  14      154.54      140.51     21.74 o 
  -2   7  14      185.56      180.52     20.75 o 
  -1   7  14       98.81       79.10     18.64 o 
   0   7  14        9.72       -0.93     16.67 o 
   1   7  14        1.55        2.01     27.43 o 
   2   7  14      184.04      201.25     24.78 o 
   3   7  14       51.49       27.63     20.08 o 
   4   7  14      658.17      638.23     36.18 o 
  -5   8  14        1.36        6.74     29.10 o 
  -4   8  14        5.08        8.37     18.76 o 
  -3   8  14       82.88       48.04     19.42 o 
  -2   8  14      882.54      750.49     34.29 o 
  -1   8  14        4.14       39.47     27.43 o 
   0   8  14      829.76      776.64     50.17 o 
   1   8  14      202.60      227.91     18.28 o 
   2   8  14      583.52      657.11     29.97 o 
   3   8  14       81.71      101.51     22.76 o 
   4   8  14       34.56       10.28     70.57 o 
  -4   9  14       15.69      -16.10     28.76 o 
  -3   9  14       28.05       36.12     29.43 o 
  -2   9  14       98.29       56.86     29.43 o 
  -1   9  14        0.74       19.40     28.76 o 
   0   9  14       53.43       29.05     17.80 o 
   1   9  14       10.31      -14.72     29.43 o 
   2   9  14       55.23       42.32     21.72 o 
   3   9  14      392.02      402.83     30.26 o 
  -3  10  14      242.22      243.50     36.12 o 
  -2  10  14      104.51       83.62     32.78 o 
  -1  10  14      420.64      346.51     38.80 o 
   0  10  14      339.75      391.88     26.17 o 
   1  10  14      362.41      337.45     25.39 o 
   2  10  14      488.14      488.47     27.23 o 
  -7   0  15        4.15      -19.40     32.78 o 
  -5   0  15      483.21      403.37     40.14 o 
  -3   0  15      596.74      693.52     32.19 o 
  -1   0  15       49.47       39.47     22.08 o 
   1   0  15     1622.41     1550.61     70.91 o 
   3   0  15     2165.38     2178.75     94.99 o 
   5   0  15        9.45      -39.47     31.44 o 
  -7   1  15      136.22      134.49     26.49 o 
  -6   1  15      127.99      137.82     32.11 o 
  -5   1  15       14.87       -6.14     17.73 o 
  -4   1  15      257.98      247.36     23.18 o 
  -3   1  15       48.09       47.93     14.26 o 
  -2   1  15      507.65      503.08     26.44 o 
  -1   1  15      142.19      162.22     17.97 o 
   0   1  15     1241.56     1326.00     44.70 o 
   1   1  15      207.44      229.80     20.10 o 
   2   1  15       87.40      101.45     18.92 o 
   3   1  15      363.24      363.61     25.28 o 
   4   1  15      103.60      104.67     22.43 o 
   5   1  15      230.81      210.09     26.00 o 
   6   1  15      135.42       92.21     28.43 o 
  -7   2  15       54.50       31.92     23.88 o 
  -6   2  15      112.47      117.39     23.64 o 
  -5   2  15       94.76       97.38     20.07 o 
  -4   2  15      832.16      859.11     30.84 o 
  -3   2  15       11.60       10.86     13.89 o 
  -2   2  15      330.00      401.38     20.17 o 
  -1   2  15       77.25       58.73     16.72 o 
   0   2  15      835.96      802.27     35.12 o 
   1   2  15       84.21       82.92     17.48 o 
   2   2  15     2012.34     2020.35     62.43 o 
   3   2  15      640.84      601.33     32.15 o 
   4   2  15      740.35      758.49     36.89 o 
   5   2  15      112.66       76.22     30.77 o 
  -6   3  15        1.13      -39.63     26.42 o 
  -5   3  15       27.43       27.76     18.45 o 
  -4   3  15      122.71       93.50     16.07 o 
  -3   3  15      453.94      503.11     47.63 o 
  -2   3  15      453.02      514.68     29.32 o 
  -1   3  15     1403.89     1432.74     46.80 o 
   0   3  15      854.57      835.93     34.06 o 
   1   3  15      279.69      319.76     22.17 o 
   2   3  15      249.29      268.71     22.85 o 
   3   3  15        0.84      -12.38     19.38 o 
   4   3  15       26.01       14.86     21.52 o 
   5   3  15      409.92      437.46     31.69 o 
  -6   4  15       13.03       12.71     30.10 o 
  -5   4  15      792.11      713.65     29.30 o 
  -4   4  15      360.99      368.80     30.80 o 
  -3   4  15     1525.31     1532.05     44.16 o 
  -2   4  15      183.39      207.80     21.05 o 
  -1   4  15        0.46      -26.09     25.42 o 
   0   4  15       15.57       -0.42     16.19 o 
   1   4  15     1038.49      992.74     38.06 o 
   2   4  15       66.22       61.19     19.59 o 
   3   4  15      185.53      236.54     36.46 o 
   4   4  15       13.72        0.67     31.44 o 
   5   4  15       64.84       21.41     36.12 o 
  -6   5  15       23.32       10.03     30.10 o 
  -5   5  15       10.06       22.41     25.09 o 
  -4   5  15       20.38        4.86     15.28 o 
  -3   5  15       29.85       47.24     16.97 o 
  -2   5  15     1719.72     1789.26     59.29 o 
  -1   5  15       46.09       55.56     25.42 o 
   0   5  15      950.67      898.74     58.53 o 
   1   5  15        5.40       -3.57     17.62 o 
   2   5  15      304.81      313.80     24.80 o 
   3   5  15        9.72      -32.11     29.43 o 
   4   5  15       45.75       27.43     33.45 o 
   5   5  15       76.87       -6.02     36.12 o 
  -5   6  15      183.94      203.69     56.86 o 
  -4   6  15      672.85      666.73    104.02 o 
  -3   6  15      830.83      876.52     69.57 o 
  -2   6  15        9.85       -7.50     17.90 o 
  -1   6  15       26.81        0.32     17.90 o 
   0   6  15      508.49      491.00     42.81 o 
   1   6  15      441.90      445.97     27.12 o 
   2   6  15     1131.92     1154.60     62.88 o 
   3   6  15        3.53      -16.72     32.11 o 
   4   6  15      309.57      357.22     42.81 o 
  -5   7  15        1.97      -21.01     20.80 o 
  -4   7  15       18.04       27.90     21.41 o 
  -3   7  15      439.78      447.06     66.23 o 
  -2   7  15      126.10      141.08     21.01 o 
  -1   7  15     1503.49     1579.16     54.85 o 
   0   7  15        1.95       -8.23     18.28 o 
   1   7  15      925.61      862.27     54.85 o 
   2   7  15       17.20      -34.12     30.77 o 
   3   7  15       26.87      -32.11     32.78 o 
   4   7  15        0.64      -31.44     34.12 o 
  -4   8  15      185.13      181.86     23.80 o 
  -3   8  15      360.41      374.96     27.17 o 
  -2   8  15       80.53       76.49     20.07 o 
  -1   8  15       32.83       20.74     28.76 o 
   0   8  15      196.32      219.41     35.45 o 
   1   8  15      135.33      137.80     33.45 o 
   2   8  15      479.65      488.33     45.49 o 
   3   8  15      646.77      682.32     54.85 o 
  -3   9  15        5.17      -16.05     31.44 o 
  -2   9  15      440.42      492.34     42.81 o 
  -1   9  15        0.66       -4.68     29.43 o 
   0   9  15      844.82      852.23     55.52 o 
   1   9  15       31.80      -12.71     32.11 o 
   2   9  15       55.62       25.42     33.45 o 
  -1  10  15       18.98       26.09     32.11 o 
   0  10  15      125.01      117.73     34.79 o 
  -6   0  16      240.92      309.72     41.47 o 
  -4   0  16     1950.98     1999.47     98.33 o 
  -2   0  16     1787.52     1955.99     84.29 o 
   0   0  16      502.69      647.54     44.15 o 
   2   0  16        1.05      -13.38     26.09 o 
   4   0  16        1.95      -16.05     30.77 o 
  -6   1  16      307.20      320.50     39.80 o 
  -5   1  16      143.39      137.78     22.17 o 
  -4   1  16       29.76       -7.63     22.08 o 
  -3   1  16      134.12      103.86     16.54 o 
  -2   1  16       55.61       36.91     16.54 o 
  -1   1  16       71.10       84.14     17.97 o 
   0   1  16      261.61      322.13     22.69 o 
   1   1  16      682.85      660.29     32.17 o 
   2   1  16      155.29      148.05     21.52 o 
   3   1  16       73.96       53.00     21.01 o 
   4   1  16       32.94       10.36     21.99 o 
   5   1  16        2.13      -19.60     45.49 o 
  -6   2  16       24.84      -18.84     21.96 o 
  -5   2  16      746.57      795.65     47.16 o 
  -4   2  16      876.72      868.66     32.12 o 
  -3   2  16     3416.45     3644.52     89.88 o 
  -2   2  16       43.11       59.43     18.90 o 
  -1   2  16     1890.22     2025.53     62.20 o 
   0   2  16       64.83       60.26     17.70 o 
   1   2  16      217.93      276.65     22.94 o 
   2   2  16       87.02      111.84     20.75 o 
   3   2  16       40.18       34.58     20.27 o 
   4   2  16        5.28      -22.91     21.49 o 
   5   2  16       40.14       19.34     25.06 o 
  -6   3  16      639.03      596.37     38.08 o 
  -5   3  16      260.70      225.40     24.58 o 
  -4   3  16      179.37      179.19     23.83 o 
  -3   3  16       12.46        5.01     15.44 o 
  -2   3  16      743.10      866.99     37.97 o 
  -1   3  16      397.68      413.75     40.14 o 
   0   3  16     1365.88     1477.39     49.41 o 
   1   3  16      877.29      858.49     36.18 o 
   2   3  16     1205.28     1206.40     44.91 o 
   3   3  16      400.96      453.64     30.03 o 
   4   3  16      253.87      214.02     26.65 o 
   5   3  16      316.74      289.36     29.75 o 
  -6   4  16       89.39       50.17     32.78 o 
  -5   4  16      162.43      193.28     19.57 o 
  -4   4  16     1571.71     1657.48     71.39 o 
  -3   4  16      119.14      159.34     18.14 o 
  -2   4  16     2304.55     2394.09     75.47 o 
  -1   4  16       18.31       11.37     27.43 o 
   0   4  16      142.04      135.83     20.00 o 
   1   4  16      103.86      106.23     20.07 o 
   2   4  16        6.39      -17.46     18.85 o 
   3   4  16        0.04      -32.14     21.42 o 
   4   4  16       68.78      109.50     25.30 o 
   5   4  16        3.90      -54.18     36.12 o 
  -5   5  16      359.09      380.83     57.53 o 
  -4   5  16       49.11       38.10     35.79 o 
  -3   5  16      139.61      156.78     18.34 o 
  -2   5  16        8.81       -4.85     18.85 o 
  -1   5  16      686.66      739.08     35.47 o 
   0   5  16        1.32      -25.26     17.81 o 
   1   5  16      215.86      212.68     22.91 o 
   2   5  16       11.69       -5.33     20.27 o 
   3   5  16      379.87      397.07     29.32 o 
   4   5  16       14.03       28.10     34.79 o 
  -5   6  16      389.46      407.98     34.45 o 
  -4   6  16      355.26      360.16     34.12 o 
  -3   6  16      688.57      675.73     34.99 o 
  -2   6  16      763.55      784.31     37.13 o 
  -1   6  16      502.88      494.49     37.13 o 
   0   6  16       19.89       30.10     30.10 o 
   1   6  16      131.41      181.76     65.22 o 
   2   6  16       69.54       63.19     22.43 o 
   3   6  16        7.69      -32.11     32.78 o 
   4   6  16       54.75       43.48     36.79 o 
  -4   7  16       48.03       48.16     20.95 o 
  -3   7  16       51.93       37.72     20.67 o 
  -2   7  16      206.90      211.64     23.64 o 
  -1   7  16       26.97       34.76     39.80 o 
   0   7  16      708.05      667.03     34.53 o 
   1   7  16        1.03       21.41     31.44 o 
   2   7  16      563.07      561.24     50.84 o 
   3   7  16      157.58      132.45     38.13 o 
  -3   8  16      501.41      488.86     32.12 o 
  -2   8  16      357.52      376.12     27.17 o 
  -1   8  16       32.84       53.52     30.77 o 
   0   8  16      340.38      293.00     38.13 o 
   1   8  16      239.39      260.22     38.13 o 
   2   8  16        0.77      -50.17     33.45 o 
  -2   9  16        5.03      -30.77     30.77 o 
  -1   9  16      312.39      309.05     39.47 o 
   0   9  16       30.14       33.45     32.78 o 
   1   9  16      794.82      736.51     56.19 o 
  -5   0  17        4.35        6.02     28.76 o 
  -3   0  17      210.39      280.96     36.79 o 
  -1   0  17      456.76      410.73     38.13 o 
   1   0  17      334.51      345.84     35.45 o 
   3   0  17      146.64      172.59     35.45 o 
  -6   1  17      160.91      174.91     32.11 o 
  -5   1  17      192.04      195.66     25.07 o 
  -4   1  17        5.25       20.99     21.52 o 
  -3   1  17      208.97      225.12     19.49 o 
  -2   1  17        9.97        1.45     17.96 o 
  -1   1  17       32.67       45.95     21.07 o 
   0   1  17      100.21      108.54     20.10 o 
   1   1  17       96.19      131.38     21.01 o 
   2   1  17        0.87      -15.72     21.07 o 
   3   1  17        4.00       29.69     21.74 o 
   4   1  17       34.65        2.40     23.41 o 
  -6   2  17       27.21       31.44     34.12 o 
  -5   2  17      104.90       70.28     22.69 o 
  -4   2  17      318.46      354.32     28.84 o 
  -3   2  17       50.00       38.41     16.72 o 
  -2   2  17      399.33      435.39     28.27 o 
  -1   2  17        4.57      -15.15     17.48 o 
   0   2  17       58.43       66.03     19.12 o 
   1   2  17      182.64      195.14     32.44 o 
   2   2  17      195.65      224.62     30.44 o 
   3   2  17       52.16       31.97     21.74 o 
   4   2  17      283.78      311.78     29.33 o 
  -5   3  17      206.77      218.61     45.49 o 
  -4   3  17        6.20       12.64     16.73 o 
  -3   3  17       73.46       53.29     17.76 o 
  -2   3  17      134.20      111.30     22.22 o 
  -1   3  17      124.15      102.04     23.75 o 
   0   3  17       97.02       98.63     19.85 o 
   1   3  17      165.24      167.50     43.15 o 
   2   3  17        0.20       24.96     20.75 o 
   3   3  17       18.20      -19.27     35.12 o 
   4   3  17       29.25       37.25     24.80 o 
  -5   4  17        3.89       -3.10     22.08 o 
  -4   4  17      394.52      395.31     23.78 o 
  -3   4  17      146.96      171.43     19.81 o 
  -2   4  17       87.33      123.07     21.99 o 
  -1   4  17        4.76       20.07     29.43 o 
   0   4  17       20.22       -9.30     18.85 o 
   1   4  17       14.22       -3.57     19.80 o 
   2   4  17      133.97      139.81     23.12 o 
   3   4  17      332.00      378.02     29.49 o 
   4   4  17       23.63       36.57     33.45 o 
  -5   5  17       52.22       40.92     22.94 o 
  -4   5  17      231.57      242.52     25.54 o 
  -3   5  17      158.17      174.55     19.94 o 
  -2   5  17       46.38       43.24     21.27 o 
  -1   5  17      108.72       99.86     22.46 o 
   0   5  17       17.58       78.27     32.11 o 
   1   5  17        1.77       -1.23     20.27 o 
   2   5  17       96.80       90.37     23.12 o 
   3   5  17       69.66       52.96     25.22 o 
  -4   6  17       71.44       51.08     23.12 o 
  -3   6  17      222.36      195.99     24.58 o 
  -2   6  17       52.20       48.75     21.74 o 
  -1   6  17       38.15        3.74     20.80 o 
   0   6  17      188.10      196.67     35.45 o 
   1   6  17      222.44      217.80     24.95 o 
   2   6  17      139.56      171.69     37.13 o 
   3   6  17       66.57       -3.00     24.54 o 
  -3   7  17       95.40      107.61     23.12 o 
  -2   7  17       32.67       13.18     21.22 o 
  -1   7  17      136.88      137.84     24.33 o 
   0   7  17       47.74       58.66     22.43 o 
   1   7  17      147.09      103.69     37.46 o 
   2   7  17        0.15       -7.45     24.07 o 
  -2   8  17      108.42      119.46     23.38 o 
  -1   8  17        2.34       -8.70     30.77 o 
   0   8  17       11.40        3.34     33.45 o 
   1   8  17       87.50       58.87     35.45 o 
  -4   0  18       14.42       -9.37     31.44 o 
  -2   0  18      632.75      728.48     49.50 o 
   0   0  18     1246.51     1325.18     68.23 o 
   2   0  18      319.79      297.68     38.13 o 
   4   0  18      108.89      173.93     39.47 o 
  -5   1  18       68.08       36.46     22.70 o 
  -4   1  18      327.98      314.88     41.14 o 
  -3   1  18       21.62       -2.05     17.21 o 
  -2   1  18        4.71       17.39     27.43 o 
  -1   1  18      229.16      247.88     23.18 o 
   0   1  18       15.23       -5.38     19.63 o 
   1   1  18      379.94      407.99     31.11 o 
   2   1  18      192.15      213.01     27.76 o 
   3   1  18      340.52      368.68     34.12 o 
   4   1  18       31.51       -4.69     24.83 o 
  -5   2  18       26.83      -24.75     22.23 o 
  -4   2  18       94.41       80.36     23.64 o 
  -3   2  18      122.27      153.84     23.65 o 
  -2   2  18       87.65      114.12     30.44 o 
  -1   2  18      907.28      966.46     40.44 o 
   0   2  18        6.87      -10.30     19.59 o 
   1   2  18      533.59      614.61     34.27 o 
   2   2  18      151.12      125.69     23.88 o 
   3   2  18       15.66      -10.23     26.42 o 
   4   2  18       20.73       11.27     25.49 o 
  -5   3  18        1.99        8.03     22.70 o 
  -4   3  18      140.83      126.65     20.06 o 
  -3   3  18        5.16       21.91     17.88 o 
  -2   3  18       84.45       80.12     24.75 o 
  -1   3  18       93.04       54.85     31.44 o 
   0   3  18      322.47      391.58     27.12 o 
   1   3  18      332.69      325.88     27.20 o 
   2   3  18      480.95      535.64     34.74 o 
   3   3  18      628.63      611.21     36.86 o 
  -4   4  18       94.72       81.47     19.55 o 
  -3   4  18        9.87       36.55     18.79 o 
  -2   4  18      526.98      559.60     34.71 o 
  -1   4  18      106.91      191.99     36.12 o 
   0   4  18      860.88      840.14     38.31 o 
   1   4  18       30.23       19.62     21.27 o 
   2   4  18        6.93       14.27     22.69 o 
   3   4  18       52.24        7.08     24.54 o 
  -4   5  18        1.12       -6.79     26.76 o 
  -3   5  18       86.34       90.26     19.67 o 
  -2   5  18       47.95       51.11     23.16 o 
  -1   5  18      177.47      196.88     35.12 o 
   0   5  18      102.72      157.87     34.79 o 
   1   5  18     1092.18     1102.39     45.64 o 
   2   5  18       59.45       98.98     24.75 o 
   3   5  18      396.20      466.61     33.54 o 
  -3   6  18      222.66      200.01     26.48 o 
  -2   6  18        1.11      -20.47     21.52 o 
  -1   6  18      326.62      353.95     29.33 o 
   0   6  18      295.55      282.29     39.47 o 
   1   6  18       43.01       19.40     34.79 o 
   2   6  18        0.58      -18.57     23.59 o 
  -2   7  18        3.19      -27.75     21.96 o 
  -1   7  18       84.88       82.61     24.27 o 
   0   7  18      270.39      274.97     62.21 o 
   1   7  18      103.94       99.67     38.13 o 
  -3   0  19       17.66       62.21     34.79 o 
  -1   0  19      919.56      881.00     54.85 o 
   1   0  19     1123.97     1133.19     65.56 o 
   3   0  19      207.78      118.40     37.46 o 
  -4   1  19      582.18      615.21     40.68 o 
  -3   1  19      406.38      503.69     36.42 o 
  -2   1  19      185.60      180.61     34.79 o 
  -1   1  19      114.26      127.14     22.46 o 
   0   1  19        3.65      -13.04     20.81 o 
   1   1  19        7.73        0.18     22.17 o 
   2   1  19      458.42      490.92     36.12 o 
   3   1  19      355.23      358.77     30.74 o 
  -4   2  19       17.90      -10.19     24.11 o 
  -3   2  19       93.57       88.96     20.55 o 
  -2   2  19      456.30      540.60     34.76 o 
  -1   2  19       23.04       38.86     21.49 o 
   0   2  19     1668.84     1719.86     90.98 o 
   1   2  19        1.23        1.57     21.52 o 
   2   2  19      410.96      435.65     31.45 o 
   3   2  19       18.72      -19.66     27.43 o 
  -4   3  19      136.07       99.60     26.48 o 
  -3   3  19      727.02      836.31     35.55 o 
  -2   3  19       22.69       19.27     23.41 o 
  -1   3  19       46.74       55.52     33.45 o 
   0   3  19       30.60       41.65     21.96 o 
   1   3  19      234.08      288.34     34.45 o 
   2   3  19       65.90       62.62     25.30 o 
   3   3  19      210.20      206.70     39.47 o 
  -3   4  19        8.22       23.56     19.82 o 
  -2   4  19      144.13      117.30     25.75 o 
  -1   4  19      985.00     1081.01     64.89 o 
   0   4  19      211.35      243.50     39.47 o 
   1   4  19      852.34      904.83     42.10 o 
   2   4  19       65.83       58.25     25.75 o 
  -3   5  19      159.69      166.40     22.62 o 
  -2   5  19      634.41      733.97     41.37 o 
  -1   5  19       56.45       47.86     25.06 o 
   0   5  19       83.12       72.25     36.79 o 
   1   5  19        0.08      -32.87     23.12 o 
  -2   6  19      131.61      139.29     27.20 o 
  -1   6  19      232.32      240.43     28.84 o 
   0   6  19      285.44      302.36     41.47 o 
   0   0  20      114.18      119.74     34.79 o 
   2   0  20       43.02       -6.69     34.79 o 
  -3   1  20      449.64      569.59     40.42 o 
  -2   1  20       88.86       79.31     25.49 o 
  -1   1  20      269.64      300.85     27.43 o 
   0   1  20       52.75       34.42     23.41 o 
   1   1  20       39.39       38.28     24.83 o 
   2   1  20        9.40       49.46     51.84 o 
  -3   2  20       59.59       30.83     21.04 o 
  -2   2  20       29.57       34.16     25.53 o 
  -1   2  20      199.28      196.00     37.46 o 
   0   2  20       14.30        9.01     22.91 o 
   1   2  20      331.91      329.40     53.18 o 
   2   2  20       77.64       88.21     26.48 o 
  -3   3  20       44.18       47.59     21.87 o 
  -2   3  20      324.49      418.78     33.42 o 
  -1   3  20       41.22       31.44     34.79 o 
   0   3  20       24.52       27.66     23.86 o 
   1   3  20       91.97       58.32     25.02 o 
  -2   4  20       33.45       22.99     43.82 o 
  -1   4  20       67.14       70.81     27.17 o 
   0   4  20       57.55       80.27     36.79 o 
   1   4  20       78.45      107.70     37.46 o 
  -1   0  21       14.88      -28.10     33.45 o 
  -1   1  21      107.80      109.14     42.14 o 
   0   1  21        3.78       11.52     25.30 o 
                                                 
